# Supplementary material for: Identification of Novel Sources of Resistance to Seed Weevils (Bruchus spp.) in a Faba Bean Germplasm Collection
Source: Front Plant Sci. 2019 Jan 9;9:1914. doi: 10.3389/fpls.2018.01914 (PMC6333698; doi:10.3389/fpls.2018.01914)
Supplement: Supplementary file 1 [file Table_1.xlsx]

## Sheet: Table 1
Table 1. Faba bean germplasm collection consisting of 1858 faba bean accessions phenotyped for Bruchus spp. resistance.
Accession	Donnor	Geographic origin	Type	Species	First selection Field 2008	Second selection Field 2009 and 2010	Colored flower	Grain color
MÉLODIE	Agri-Obtentions, Guyancourt	France	Adv./Improved cultivar	Vicia faba var. equina	susceptible control	moderate susceptible control	Yes	3
109.669	Istituto di Genetica Vegetale, Bari	Spain	Unknown	Vicia faba var. equina	X	X	Yes	3
4172	ICARDA	Portugal	Traditional cultivar	Vicia faba var. equina	X	X	Segregation	3+8
221516	USDA, ARS, Western Regional Plant Introduction Station, Washington State University, Pullman	Afghanistan	Traditional landrace	Vicia faba L.	X	X	Yes	2 marbré noir
223302	USDA, ARS, Western Regional Plant Introduction Station, Washington State University, Pullman	Afghanistan	Traditional landrace	Vicia faba L.	X	X	Yes	2 marbré noir
223303	USDA, ARS, Western Regional Plant Introduction Station, Washington State University, Pullman	Afghanistan	Traditional cultivar	Vicia faba var. minor	X	X	Yes	2
223304	USDA, ARS, Western Regional Plant Introduction Station, Washington State University, Pullman	Afghanistan	Traditional cultivar	Vicia faba var. minor	X	X	Yes	2
268477	USDA, ARS, Western Regional Plant Introduction Station, Washington State University, Pullman	Afghanistan	Traditional cultivar	Vicia faba L.	X	X	Yes	3
371805	USDA, ARS, Western Regional Plant Introduction Station, Washington State University, Pullman	United States	Unknown	Vicia faba var. minor	X	X	Yes	3
430709	USDA, ARS, Western Regional Plant Introduction Station, Washington State University, Pullman	Hungary	Unknown	Vicia faba var. equina	X	X	Yes	6
517189	USDA, ARS, Western Regional Plant Introduction Station, Washington State University, Pullman	Morocco	Traditional landrace	Vicia faba var. minor	X	X	Yes	3+2
533725	USDA, ARS, Western Regional Plant Introduction Station, Washington State University, Pullman	Spain	Traditional cultivar	Vicia faba var. equina	X	X	Yes	3
ACKERPERLE	IHAR, Institut Hodowli Aklimatyzacji Roslin	Germany	Traditional cultivar	Vicia faba var. minor	X	X	Yes	2+3
BOBICK ROD115	IHAR, Institut Hodowli Aklimatyzacji Roslin	Poland	Inbred	Vicia faba var. equina	X	X	Yes	6
DEBDEN MUTANT	JIC	United Kingdom	Other mutant	Vicia faba var. equina	X	X	Yes	3
EBT0V	INRA, Dijon	France	NIL	Vicia faba var. equina	X	X	Yes	3
ESPRESSO	Norddeutsches Pflanzenzucht Hohenlieth, NPZ	Germany	Adv./Improved cultivar	Vicia faba var. equina	X	X	Yes	3
FAB188/68	Zentralinstitut fuer Genetik und Kulturpflanzenforschung der Akademie der Wissenschaften der DDR, Gatersleben	Afghanistan	Traditional landrace	Vicia faba L.	X	X	Yes	1
FUEGO	Norddeutsches Pflanzenzucht Hohenlieth, NPZ	Germany	Adv./Improved cultivar	Vicia faba var. minor	X	X	Yes	3
GLV 45	Gleisdorf	Austria	Inbred	Vicia faba L.	X	X	Yes	3
ILB 793	Istituto di Genetica Vegetale, Bari	Afghanistan	Traditional landrace	Vicia faba L.	X	X	Yes	1
MAYA	SERASEM	France	Adv./Improved cultivar	Vicia faba var. equina	X	X	Yes	3+2
MELANGE COTE D'OR	INRA, Dijon	France	Traditional landrace	Vicia faba var. minor	X	X	Yes	2+1
NOVA GRADISKA	Unknown	Croatia	Traditional landrace	Vicia faba var. minor	X	X	Yes	1
QUASAR	Unknown	United Kingdom	Adv./Improved cultivar	Vicia faba var. equina	X	X	Yes	3
REDOS	Institute of Plant Protection, Regional Experimental Station	Poland	Adv./Improved cultivar	Vicia faba L.	X	X	Yes	3
SV 0560	Sweedish Seed Association Svalöf	Sweden	Inbred	Vicia faba var. minor	X	X	Yes	1+2
TYROL	Saatzucht Gleisdorf Ges.mbH	Austria	Adv./Improved cultivar	Vicia faba var. minor	X	X	No	8+9
27.047	Ministère de l'Agriculture du Caire	Egypt	Traditional landrace	Vicia faba var. equina	X		Yes	3
201879	USDA, ARS, Western Regional Plant Introduction Station, Washington State University, Pullman	Iran	Traditional cultivar	Vicia faba var. major	X		Yes	6
202083	USDA, ARS, Western Regional Plant Introduction Station, Washington State University, Pullman	Mexico	Traditional cultivar	Vicia faba var. equina	X		Yes	3
203154	USDA, ARS, Western Regional Plant Introduction Station, Washington State University, Pullman	Jordan	Traditional landrace	Vicia faba var. equina	X		Yes	3
221517	USDA, ARS, Western Regional Plant Introduction Station, Washington State University, Pullman	Afghanistan	Traditional landrace	Vicia faba L.	X		Yes	1+2+3
222128	USDA, ARS, Western Regional Plant Introduction Station, Washington State University, Pullman	Afghanistan	Traditional landrace	Vicia faba L.	X		Yes	2+3
222129	USDA, ARS, Western Regional Plant Introduction Station, Washington State University, Pullman	Afghanistan	Traditional landrace	Vicia faba L.	X		Yes	1+2+3
222216	USDA, ARS, Western Regional Plant Introduction Station, Washington State University, Pullman	Afghanistan	Traditional cultivar	Vicia faba L.	X		Yes	1+2
223303	USDA, ARS, Western Regional Plant Introduction Station, Washington State University, Pullman	Afghanistan	Traditional landrace	Vicia faba L.	X		Yes	3
223418	USDA, ARS, Western Regional Plant Introduction Station, Washington State University, Pullman	Iran	Traditional cultivar	Vicia faba var. major	X		Yes	3
244063	USDA, ARS, Western Regional Plant Introduction Station, Washington State University, Pullman	Yemen	Traditional cultivar	Vicia faba var. minor	X		Yes	3
254005	USDA, ARS, Western Regional Plant Introduction Station, Washington State University, Pullman	Afghanistan	Traditional landrace	Vicia faba L.	X		Yes	3+2+1
415048	USDA, ARS, Western Regional Plant Introduction Station, Washington State University, Pullman	Sudan	Unknown	Vicia faba var. major	X		Yes	3
415062	USDA, ARS, Western Regional Plant Introduction Station, Washington State University, Pullman	Taiwan	Unknown	Vicia faba var. equina	X		Yes	3
430133	USDA, ARS, Western Regional Plant Introduction Station, Washington State University, Pullman	Egypt	Traditional cultivar	Vicia faba var. minor	X		Yes	3
430724	USDA, ARS, Western Regional Plant Introduction Station, Washington State University, Pullman	Hungary	Unknown	Vicia faba var. equina	X		Yes	3
430725	USDA, ARS, Western Regional Plant Introduction Station, Washington State University, Pullman	Hungary	Unknown	Vicia faba var. equina	X		Yes	3
499959	USDA, ARS, Western Regional Plant Introduction Station, Washington State University, Pullman	China	Traditional landrace	Vicia faba var. major	X		Yes	3
510592	USDA, ARS, Western Regional Plant Introduction Station, Washington State University, Pullman	Peru	Traditional cultivar	Vicia faba var. major	X		Yes	3+4
510593	USDA, ARS, Western Regional Plant Introduction Station, Washington State University, Pullman	Peru	Traditional landrace	Vicia faba var. major	X		Yes	3
510594	USDA, ARS, Western Regional Plant Introduction Station, Washington State University, Pullman	Peru	Traditional cultivar	Vicia faba var. major	X		Yes	3
510597	USDA, ARS, Western Regional Plant Introduction Station, Washington State University, Pullman	Peru	Traditional cultivar	Vicia faba var. equina	X		Yes	3+2+4+5
510598	USDA, ARS, Western Regional Plant Introduction Station, Washington State University, Pullman	Peru	Traditional cultivar	Vicia faba var. major	X		Yes	3+4
510599	USDA, ARS, Western Regional Plant Introduction Station, Washington State University, Pullman	Peru	Traditional cultivar	Vicia faba var. major	X		Yes	4+3
510600	USDA, ARS, Western Regional Plant Introduction Station, Washington State University, Pullman	Peru	Traditional cultivar	Vicia faba var. major	X		Yes	3
510601	USDA, ARS, Western Regional Plant Introduction Station, Washington State University, Pullman	Peru	Traditional cultivar	Vicia faba var. major	X		Yes	3+2
510602	USDA, ARS, Western Regional Plant Introduction Station, Washington State University, Pullman	Peru	Traditional cultivar	Vicia faba var. major	X		Yes	3+6
510603	USDA, ARS, Western Regional Plant Introduction Station, Washington State University, Pullman	Peru	Traditional landrace	Vicia faba var. equina	X		Yes	3
512015	USDA, ARS, Western Regional Plant Introduction Station, Washington State University, Pullman	Mexico	Traditional landrace	Vicia faba var. major	X		Yes	3
532868	USDA, ARS, Western Regional Plant Introduction Station, Washington State University, Pullman	Pakistan	Traditional landrace	Vicia faba var. minor	X		Yes	3
533726	USDA, ARS, Western Regional Plant Introduction Station, Washington State University, Pullman	Spain	Traditional cultivar	Vicia faba var. major	X		Yes	3
533727	USDA, ARS, Western Regional Plant Introduction Station, Washington State University, Pullman	Spain	Traditional cultivar	Vicia faba var. major	X		Yes	3+2
533729	USDA, ARS, Western Regional Plant Introduction Station, Washington State University, PULLMAN	Spain	Traditional cultivar	Vicia faba var. major	X		Yes	3
533730	USDA, ARS, Western Regional Plant Introduction Station, Washington State University, Pullman	Spain	Traditional cultivar	Vicia faba var. equina	X		Yes	3+2
533731	USDA, ARS, Western Regional Plant Introduction Station, Washington State University, Pullman	Spain	Traditional cultivar	Vicia faba L.	X		Yes	3
568235	USDA, ARS, Western Regional Plant Introduction Station, Washington State University, Pullman	Ecuador	Traditional landrace	Vicia faba var. major	X		Yes	4
1709*DIANA COT VERT	INRA, Dijon	France	Inbred	Vicia faba L.	X		Yes	4
AMARILLO OQ UELEAO	USDA, ARS, Western Regional Plant Introduction Station, Washington State University, Pullman	Peru	Traditional cultivar	Vicia faba var. major	X		Yes	3
APSALOS	IHAR, Research Centre at Radzików, PL 05-870 Błonie	Greece	Traditional landrace	Vicia faba var. equina	X		Yes	3
B8817	ICARDA	Syria	Inbred	Vicia faba var. major	X		Yes	3
BF2/2	Hudeiba Research Station, P.O. Box 31, Ed Dammer, Sudan	Sudan	Inbred	Vicia faba var. minor	X		Yes	3
BOBICK ROD142.2	IHAR, Institut Hodowli Aklimatyzacji Roslin	Poland	Inbred	Vicia faba var. equina	X		Yes	3
BPL420	ICARDA	Spain	Inbred	Vicia faba var. equina	X		Yes	2
BURSTYNSKIJ 56	IHAR, Research Centre at Radzików, PL 05-870 Błonie	Ukraine	Adv./Improved cultivar	Vicia faba var. equina	X		Yes	3
CANDOU	CAAS, Beijing	China	Traditional landrace	Vicia faba var. major	X		Yes	4
CANDOU 3	INRA, Rennes	China	Traditional landrace	Vicia faba var. major	X		Yes	4
CHANGSHU DOU	CAAS, Beijing	China	Traditional landrace	Vicia faba var. major	X		Yes	4
CHINE/CA	University Of Saskatchewan, Saskatoon	China	Traditional landrace	Vicia faba var. major	X		Yes	3
CO2 PRECOCE	INRA, Dijon	France	Inbred	Vicia faba var. minor	X		Yes	3+1
CO67 PRECOCE	INRA, Dijon	France	Inbred	Vicia faba var. minor	X		Yes	3+1
COAGINGDOU H1804	CAAS, Beijing	China	Traditional landrace	Vicia faba var. equina	X		Yes	2
CORE 120	Institute for Sustainable Agriculture, CSIC	Spain	Inbred	Vicia faba var. major	X		Yes	3
COTE D'OR 1	INRA, Dijon	France	Traditional landrace	Vicia faba var. minor	X		Yes	2+1
CRISBO	Lochow GMBH	Deutchland	Adv./Improved cultivar	Vicia faba L.	X		No	8
CUZCO TOSTADO	INRA, Dijon	Peru	Traditional landrace	Vicia faba var. major	X		Yes	3+2
DUIVERBONEN	UNILEVER	Netherlands	Traditional cultivar	Vicia faba var. minor	X		Yes	2+3
FELISSA	ICARDA	Netherlands	Adv./Improved cultivar	Vicia faba var. major	X		No	8
FIOLETOWY CZYSOWSKICH	N.I. Vavilov Research Institute, VIR, St Petersbourg	Poland	Traditional cultivar	Vicia faba var. minor	X		Yes	2
FUELLBERGS BEISAATBOHNE	IHAR, Research Centre at Radzików, PL 05-870 Błonie	Germany	Traditional landrace	Vicia faba var. equina	X		Yes	3
G11	ENSAA, Dijon	Nepal	Traditional landrace	Vicia faba var. equina	X		Yes	3
GLORIA	Saatzucht Gleisdorf Ges.mbH	Austria	Adv./Improved cultivar	Vicia faba var. minor	X		No	8
HABA ROJA	INSTITUTO COLOMBIANO AGROPECUARIO	Colombia	Traditional landrace	Vicia faba var. major	X		Yes	5
HABAY	USDA, ARS, Western Regional Plant Introduction Station, Washington State University, Pullman	Peru	Traditional cultivar	Vicia faba var. major	X		Yes	3
HEIJIDOU H1130	CAAS, Beijing	China	Traditional landrace	Vicia faba var. equina	X		Yes	4
ILB 792	Istituto di Genetica Vegetale, Bari	Afghanistan	Traditional landrace	Vicia faba L.	X		Yes	2+1
ILB 969	Istituto di Genetica Vegetale, Bari	Ethiopia	Unknown	Vicia faba var. equina	X		Yes	3
IVS 2	DURHAM University	United Kingdom	Inbred	Vicia faba var. minor	X		Yes	3
KODRIM	ICARDA	Netherlands	Adv./Improved cultivar	Vicia faba var. major	X		No	8
LEBANON	USDA, ARS, Western Regional Plant Introduction Station, Washington State University, Pullman	Lebanon	Traditional landrace	Vicia faba var. equina	X		Yes	3+4
LUX	ICARDA	Netherlands	Adv./Improved cultivar	Vicia faba var. major	X		Yes	3
MAZENS	Particular	France	Traditional landrace	Vicia faba var. minor	X		Yes	3
MEDES	Unknown	Netherlands	Adv./Improved cultivar	Vicia faba var. major	X		No	8
MISTRAL	AGRITEC	Czech Republic	Adv./Improved cultivar	Vicia faba var. equina	X		No	8
NAGL 914	Bundesanstalt fuer Pflanzenbau und Samenpruefung, Mr NAGL, Vienna	Austria	Inbred	Vicia faba var. minor	X		Yes	3+4
NIKI	USDA, ARS, Western Regional Plant Introduction Station, Washington State University, Pullman	Hungary	Unknown	Vicia faba var. equina	X		Yes	3
PIRKKONEN	USDA, ARS, Western Regional Plant Introduction Station, Washington State University, Pullman	Sweden	Adv./Improved cultivar	Vicia faba var. minor	X		Yes	3
PUMA	Plant Breeding International, Cambridge	United Kingdom	Adv./Improved cultivar	Vicia faba var. minor	X		Yes	3
PURPLE	Plant Breeding International, Cambridge	United Kingdom	Inbred	Vicia faba var. equina	X		violet	6
PURPLE FLOWER	Plant Breeding International, Cambridge	United Kingdom	Inbred	Vicia faba var. major	X		violet	3
RASTATTER KLEINKOERNIGE	ICARDA	Germany	Traditional landrace	Vicia faba var. equina	X		Yes	3
REBAYA 40	Institute for Agrobotany Tapioszele, Hungary	Egypt	Traditional cultivar	Vicia faba var. equina	X		Yes	3
S45 WHITE	INRA, Dijon	France	NIL	Vicia faba var. minor	X		No	1+9
SEMILIA DE HABA VAINA LARGA	PACAE, Peru	Peru	Traditional landrace	Vicia faba var. major	X		Yes	3
SHAYANGDOU H1769 COT VERT	CAAS, Beijing	China	Traditional landrace	Vicia faba var. major	X		Yes	4
STRUB.*MIN 22.5	Station d'Amélioration des Plantes, Gembloux	Belgium	Inbred	Vicia faba var. minor	X		Yes	3
STW YELLOW	Plant Breeding International, Cambridge	United Kingdom	Inbred	Vicia faba var. major	X		jaune	3
TGCO 5	Tourneur Grandes Cultures Obtentions	France	Inbred	Vicia faba var. major	X		Yes	3
V445/71	Zentralinstitut fuer Genetik und Kulturpflanzenforschung der Akademie der Wissenschaften der DDR, Gatersleben	Ethiopia	Traditional landrace	Vicia faba var. minor	X		Yes	3+1
VERDE DE PAUCARTAMBO	INRA, Dijon	Peru	Traditional landrace	Vicia faba var. major	X		Yes	5
VF 48	ETSIAM-Universidad de Córdoba	Unknown	Traditional cultivar	Vicia faba var. major	X		Yes	3 spot rge
YELLOW	Plant Breeding International, Cambridge	United Kingdom	Inbred	Vicia faba var. equina	X		Yes	3
CANAKKALE	USDA, ARS, Western Regional Plant Introduction Station, Washington State University, Pullman	Turkey	Traditional cultivar	Vicia faba var. major	X		Yes	2
4335	ICARDA	Libyan Arab Jamahiriya	Base	Vicia faba var. minor	X		Yes	3
ILB 551	Istituto di Genetica Vegetale, Bari	Ethiopia	Traditional landrace	Vicia faba var. major		highly susceptible control	Yes	3
0002	The Breeding Station Maribo, Copenhague	Denmark	Other mutant	Vicia faba var. equina			Yes	3
0003	The Breeding Station Maribo, Copenhague	Denmark	Other mutant	Vicia faba var. major			Yes	3
0004	The Breeding Station Maribo, Copenhague	Denmark	Other mutant	Vicia faba var. equina			Yes	3
0005	The Breeding Station Maribo, Copenhague	Denmark	Other mutant	Vicia faba var. equina			Yes	3
0006	The Breeding Station Maribo, Copenhague	Denmark	Other mutant	Vicia faba var. equina			Yes	3
0007	The Breeding Station Maribo, Copenhague	Denmark	Other mutant	Vicia faba var. equina			Yes	3
0009	The Breeding Station Maribo, Copenhague	Denmark	Other mutant	Vicia faba var. equina			Yes	3
0010	The Breeding Station Maribo, Copenhague	Denmark	Other mutant	Vicia faba var. equina			Yes	3
12.853	Agricultural Research Institut ARAKI, IZMIR	Turkey	Inbred	Vicia faba var. minor			Yes	3
69	LITTMANN	Germany	Inbred	Vicia faba var. equina			Yes	3
106.364	Istituto di Genetica Vegetale, Bari	Algeria	Unknown	Vicia faba L.			Unknown	Unknown
106.374	Istituto di Genetica Vegetale, Bari	Algeria	Unknown	Vicia faba var. major			Yes	3+4
106.486	Istituto di Genetica Vegetale, Bari	Tunisia	Unknown	Vicia faba var. major			Yes	3
106.672	Istituto di Genetica Vegetale, Bari	Spain	Unknown	Vicia faba var. major			Yes	3
106.680	Istituto di Genetica Vegetale, Bari	Tunisia	Unknown	Vicia faba var. major			Yes	3
106.696	Istituto di Genetica Vegetale, Bari	Tunisia	Unknown	Vicia faba L.			Yes	Unknown
106.697	Istituto di Genetica Vegetale, Bari	Tunisia	Unknown	Vicia faba L.			Unknown	Unknown
106.698	Istituto di Genetica Vegetale, Bari	Tunisia	Unknown	Vicia faba var. major			Yes	3
107.168	Istituto di Genetica Vegetale, Bari	Spain	Unknown	Vicia faba var. major			Yes	3+4
108.815	Istituto di Genetica Vegetale, Bari	Greece	Unknown	Vicia faba L.			Unknown	Unknown
108.821	Istituto di Genetica Vegetale, Bari	Greece	Unknown	Vicia faba var. major			Yes	3
108.831	Istituto di Genetica Vegetale, BARI	Greece	Traditional cultivar	Vicia faba var. equina			Yes	3+2
108.833	Istituto di Genetica Vegetale, Bari	Greece	Traditional landrace	Vicia faba var. major			Yes	3
108.840	Istituto di Genetica Vegetale, Bari	Greece	Unknown	Vicia faba var. major			Yes	3
108.842	Istituto di Genetica Vegetale, Bari	Greece	Unknown	Vicia faba var. major			Yes	3
109.659	Istituto di Genetica Vegetale, Bari	Spain	Unknown	Vicia faba var. minor			Yes	3
109.667	Istituto di Genetica Vegetale, Bari	Spain	Unknown	Vicia faba var. equina			Yes	3
109.671	Istituto di Genetica Vegetale, Bari	Spain	Unknown	Vicia faba var. minor			Yes	3+2
109.674	Istituto di Genetica Vegetale, Bari	Spain	Unknown	Vicia faba var. minor			Yes	3
109.675	Istituto di Genetica Vegetale, Bari	Spain	Unknown	Vicia faba var. minor			Yes	3
109.678	Istituto di Genetica Vegetale, Bari	Spain	Unknown	Vicia faba var. equina			Yes	3
109.679	Istituto di Genetica Vegetale, Bari	Spain	Unknown	Vicia faba var. major			Yes	3
110.176	Istituto di Genetica Vegetale, Bari	Italy	Unknown	Vicia faba var. minor			Yes	3
110.181	Istituto di Genetica Vegetale, Bari	Italy	Unknown	Vicia faba var. major			Yes	3
110.182	Istituto di Genetica Vegetale, Bari	Italy	Unknown	Vicia faba var. major			Yes	6
110.187	Istituto di Genetica Vegetale, Bari	Italy	Unknown	Vicia faba L.			Unknown	Unknown
110.189	Istituto di Genetica Vegetale, Bari	Italy	Unknown	Vicia faba var. minor			Yes	2
110.191	Istituto di Genetica Vegetale, Bari	Italy	Unknown	Vicia faba var. major			Yes	3
110.334	Istituto di Genetica Vegetale, Bari	Greece	Unknown	Vicia faba var. major			Yes	3+6
110.335	Istituto di Genetica Vegetale, Bari	Greece	Unknown	Vicia faba var. major			Yes	3+4
110.503	Istituto di Genetica Vegetale, Bari	Cyprus	Traditional landrace	Vicia faba var. major			Yes	3
110.530	Istituto di Genetica Vegetale, Bari	Cyprus	Traditional landrace	Vicia faba var. major			Yes	3
110.548	Istituto di Genetica Vegetale, Bari	Cyprus	Unknown	Vicia faba L.			Unknown	Unknown
110.552	Istituto di Genetica Vegetale, Bari	Cyprus	Traditional landrace	Vicia faba var. major			Yes	3
110.578	Istituto di Genetica Vegetale, Bari	Cyprus	Traditional landrace	Vicia faba var. major			Yes	3
110.587	Istituto di Genetica Vegetale, Bari	Cyprus	Traditional landrace	Vicia faba var. major			Yes	3
238.39	Univertsity Degli Studi Di Palermo	Italy	Inbred	Vicia faba var. major			Yes	3+4+2
325	INRA, Dijon	China	Traditional landrace	Vicia faba var. major			Yes	3
644	USDA, ARS, Western Regional Plant Introduction Station, Washington State University, Pullman	Turkey	Unknown	Vicia faba var. major			Yes	3
752.2	INRA, Rennes	France	Inbred	Vicia faba var. major			Yes	3
882	The Breeding Station Maribo, Copenhague	Denmark	Inbred	Vicia faba var. major			Yes	6+3
1322	Plant Breeding International, Cambridge	United Kingdom	Inbred	Vicia faba var. major			Yes	3
4162	ICARDA	Portugal	Traditional cultivar	Vicia faba var. major			Yes	3
4175	ICARDA	Portugal	Traditional cultivar	Vicia faba var. major			Yes	3
4177	ICARDA	Portugal	Traditional cultivar	Vicia faba var. major			Yes	3
4180	ICARDA	Portugal	Traditional landrace	Vicia faba var. major			Yes	3
4185	ICARDA	Portugal	Traditional cultivar	Vicia faba var. equina			Yes	3
4190	ICARDA	Portugal	Traditional cultivar	Vicia faba var. major			Yes	3
4196	ICARDA	Portugal	Traditional cultivar	Vicia faba var. major			Yes	3
4200	ICARDA	Portugal	Traditional cultivar	Vicia faba var. major			Yes	3+4
4205	ICARDA	Portugal	Traditional landrace	Vicia faba var. major			Yes	3+2
4210	ICARDA	Portugal	Traditional cultivar	Vicia faba var. major			Yes	3
4215	ICARDA	Portugal	Traditional cultivar	Vicia faba var. major			Yes	3
4221	ICARDA	Portugal	Traditional cultivar	Vicia faba var. major			Yes	3
4225	ICARDA	Portugal	Traditional cultivar	Vicia faba var. minor			Yes	3
4250	ICARDA	Portugal	Traditional cultivar	Vicia faba var. major			Yes	3
4262	ICARDA	China	Traditional cultivar	Vicia faba var. major			Yes	3+4
4266	ICARDA	China	Traditional cultivar	Vicia faba var. major			Yes	3+4
4270	ICARDA	China	Traditional cultivar	Vicia faba var. major			Yes	3+4
4275	ICARDA	China	Traditional cultivar	Vicia faba var. major			Yes	3+4
4280	ICARDA	China	Traditional cultivar	Vicia faba var. major			Yes	3+4
4296	ICARDA	China	Traditional cultivar	Vicia faba var. major			Yes	3
4301	ICARDA	China	Traditional cultivar	Vicia faba var. major			Yes	3
4321	ICARDA	Ex URSS	Base	Vicia faba var. major			Yes	3
4322	ICARDA	Ex URSS	Base	Vicia faba var. major			Yes	3
4324	ICARDA	Turkey	Base	Vicia faba var. major			Yes	3
4326	ICARDA	Turkey	Base	Vicia faba var. major			Yes	3
4328	ICARDA	Turkey	Base	Vicia faba var. major			Yes	3
4330	ICARDA	Turkey	Base	Vicia faba var. major			Yes	3
4331	ICARDA	Turkey	Base	Vicia faba var. major			Yes	3
4334	ICARDA	Ex URSS	Base	Vicia faba var. minor			Yes	3
4336	ICARDA	Libyan Arab Jamahiriya	Base	Vicia faba var. major			Yes	3
4338	ICARDA	Libyan Arab Jamahiriya	Base	Vicia faba var. major			Yes	3
4339	ICARDA	Libyan Arab Jamahiriya	Base	Vicia faba var. major			Yes	3
4340	ICARDA	Libyan Arab Jamahiriya	Base	Vicia faba var. major			Yes	3
4343	ICARDA	Libyan Arab Jamahiriya	Base	Vicia faba var. major			Yes	3
4975	ICARDA	Spain	Base	Vicia faba var. major			Yes	3
4976	ICARDA	Spain	Base	Vicia faba var. major			Yes	3
4978	ICARDA	Spain	Base	Vicia faba var. major			Yes	3
4979	ICARDA	Spain	Base	Vicia faba var. major			Yes	3
4980	ICARDA	Spain	Base	Vicia faba var. equina			Yes	3
4981	ICARDA	Spain	Base	Vicia faba var. major			Yes	3
4982	ICARDA	Spain	Base	Vicia faba var. equina			Yes	3
4983	ICARDA	Spain	Base	Vicia faba var. major			Yes	3
4985	ICARDA	Spain	Base	Vicia faba var. equina			Yes	3
4987	ICARDA	Spain	Unknown	Vicia faba var. major			Yes	3
6098	Unknown	Unknown	Unknown	Vicia faba var. minor			No	8
9021	Nickerson	France	Inbred	Vicia faba var. equina			No	8
28454	Unknown	United Kingdom	Inbred	Vicia faba var. major			Segregation	3+8
46117	Unknown	United Kingdom	Inbred	Vicia faba var. major			Yes	3
91825	Yunnan University	China	Traditional landrace	Vicia faba var. major			Yes	3
222128	USDA, ARS, Western Regional Plant Introduction Station, Washington State University, Pullman	Afghanistan	Traditional landrace	Vicia faba L.			Yes	3
222129	USDA, ARS, Western Regional Plant Introduction Station, Washington State University, PULLMAN	Afghanistan	Traditional landrace	Vicia faba L.			Yes	3+2
222216	USDA, ARS, Western Regional Plant Introduction Station, Washington State University, Pullman	Afghanistan	Traditional landrace	Vicia faba L.			Yes	3+2
223302	USDA, ARS, Western Regional Plant Introduction Station, Washington State University, Pullman	Afghanistan	Traditional cultivar	Vicia faba var. minor			Yes	3+1
223302	USDA, ARS, Western Regional Plant Introduction Station, Washington State University, Pullman	Afghanistan	Traditional landrace	Vicia faba L.			Yes	1
223303	USDA, ARS, Western Regional Plant Introduction Station, Washington State University, Pullman	Afghanistan	Traditional cultivar	Vicia faba var. minor			Yes	3+2+1
223304	USDA, ARS, Western Regional Plant Introduction Station, Washington State University, Pullman	Afghanistan	Traditional cultivar	Vicia faba var. equina			Yes	1
223418	USDA, ARS, Western Regional Plant Introduction Station, Washington State University, Pullman	Iran	Traditional cultivar	Vicia faba var. equina			Yes	3
223418	USDA, ARS, Western Regional Plant Introduction Station, Washington State University, Pullman	Iran	Traditional cultivar	Vicia faba var. major			Yes	3
244062	USDA, ARS, Western Regional Plant Introduction Station, Washington State University, Pullman	Yemen	Unknown	Vicia faba var. equina			Yes	3
244063	USDA, ARS, Western Regional Plant Introduction Station, Washington State University, Pullman	Yemen	Unknown	Vicia faba var. equina			Yes	3+4
244345	USDA, ARS, Western Regional Plant Introduction Station, Washington State University, Pullman	Ethiopia	Unknown	Vicia faba var. major			Yes	3
251231	USDA, ARS, Western Regional Plant Introduction Station, Washington State University, Pullman	Iran	Traditional cultivar	Vicia faba var. major			Yes	3
251231	USDA, ARS, Western Regional Plant Introduction Station, Washington State University, Pullman	Iran	Unknown	Vicia faba var. equina			Yes	3
251232	USDA, ARS, Western Regional Plant Introduction Station, Washington State University, Pullman	Egypt	Unknown	Vicia faba var. equina			Yes	3
251330	USDA, ARS, Western Regional Plant Introduction Station, Washington State University, Pullman	Israel	Unknown	Vicia faba var. equina			Yes	3
251331	USDA, ARS, Western Regional Plant Introduction Station, Washington State University, Pullman	Israel	Traditional cultivar	Vicia faba var. equina			Yes	3
251331	USDA, ARS, Western Regional Plant Introduction Station, Washington State University, Pullman	Israel	Unknown	Vicia faba var. minor			Yes	3
254001	USDA, ARS, Western Regional Plant Introduction Station, Washington State University, Pullman	Syria	Traditional cultivar	Vicia faba var. major			Yes	3
254002	USDA, ARS, Western Regional Plant Introduction Station, Washington State University, Pullman	Syria	Traditional cultivar	Vicia faba var. equina			Yes	3
254003	USDA, ARS, Western Regional Plant Introduction Station, Washington State University, Pullman	Syria	Traditional cultivar	Vicia faba var. major			Yes	3
254004	USDA, ARS, Western Regional Plant Introduction Station, Washington State University, Pullman	Iraq	Traditional landrace	Vicia faba var. major			Yes	3
254006	USDA, ARS, Western Regional Plant Introduction Station, Washington State University, Pullman	Afghanistan	Traditional cultivar	Vicia faba var. minor			Yes	3
254006	USDA, ARS, Western Regional Plant Introduction Station, Washington State University, Pullman	Afghanistan	Traditional cultivar	Vicia faba var. equina			Yes	3
254920	USDA, ARS, Western Regional Plant Introduction Station, Washington State University, Pullman	Spain	Traditional cultivar	Vicia faba var. major			Yes	3
271634	USDA, ARS, Western Regional Plant Introduction Station, Washington State University, Pullman	India	Traditional cultivar	Vicia faba var. equina			Yes	3
274004	USDA, ARS, Western Regional Plant Introduction Station, Washington State University, Pullman	Ethiopia	Traditional cultivar	Vicia faba var. minor			Yes	3
275641	USDA, ARS, Western Regional Plant Introduction Station, Washington State University, Pullman	Ethiopia	Traditional cultivar	Vicia faba var. minor			Yes	3
284339	USDA, ARS, Western Regional Plant Introduction Station, Washington State University, Pullman	Sudan	Unknown	Vicia faba var. equina			Yes	3
284341	USDA, ARS, Western Regional Plant Introduction Station, Washington State University, Pullman	Ethiopia	Unknown	Vicia faba var. equina			Yes	3+4
284342	USDA, ARS, Western Regional Plant Introduction Station, Washington State University, Pullman	Ethiopia	Unknown	Vicia faba var. major			Yes	3
284344	USDA, ARS, Western Regional Plant Introduction Station, Washington State University, Pullman	Afghanistan	Unknown	Vicia faba var. equina			Yes	3
286437	USDA, ARS, Western Regional Plant Introduction Station, Washington State University, Pullman	Nepal	Traditional landrace	Vicia faba var. major			Yes	3
286437	USDA, ARS, Western Regional Plant Introduction Station, Washington State University, PULLMAN	Nepal	Traditional landrace	Vicia faba var. minor			Yes	3
319896	N.I. Vavilov Research Institute, VIR, St Petersbourg	Russian	Traditional cultivar	Vicia faba var. equina			Yes	3+2
331421	USDA, ARS, Western Regional Plant Introduction Station, Washington State University, Pullman	Ethiopia	Traditional cultivar	Vicia faba var. equina			Yes	3
331422	USDA, ARS, Western Regional Plant Introduction Station, Washington State University, Pullman	Ethiopia	Traditional cultivar	Vicia faba var. equina			Yes	3
343831	USDA, ARS, Western Regional Plant Introduction Station, Washington State University, Pullman	Afghanistan	Traditional cultivar	Vicia faba var. minor			Yes	1+2
343942	USDA, ARS, Western Regional Plant Introduction Station, Washington State University, Pullman	Ethiopia	Traditional cultivar	Vicia faba var. minor			Yes	3
358262	USDA, ARS, Western Regional Plant Introduction Station, Washington State University, Pullman	Yugoslavia	Traditional cultivar	Vicia faba var. minor			Yes	3
358263	USDA, ARS, Western Regional Plant Introduction Station, Washington State University, PULLMAN	Yugoslavia	Traditional cultivar	Vicia faba var. equina			Yes	3
358264	USDA, ARS, Western Regional Plant Introduction Station, Washington State University, Pullman	Yugoslavia	Traditional cultivar	Vicia faba var. major			Yes	3
358265	USDA, ARS, Western Regional Plant Introduction Station, Washington State University, Pullman	Yugoslavia	Traditional cultivar	Vicia faba var. equina			Yes	3+6
358266	USDA, ARS, Western Regional Plant Introduction Station, Washington State University, Pullman	Yugoslavia	Traditional cultivar	Vicia faba var. major			Yes	3
358267	USDA, ARS, Western Regional Plant Introduction Station, Washington State University, Pullman	Yugoslavia	Traditional cultivar	Vicia faba var. equina			Yes	3
358268	USDA, ARS, Western Regional Plant Introduction Station, Washington State University, Pullman	Yugoslavia	Traditional cultivar	Vicia faba var. equina			Yes	3
358269	USDA, ARS, Western Regional Plant Introduction Station, Washington State University, Pullman	Yugoslavia	Traditional cultivar	Vicia faba var. equina			Yes	3
358270	USDA, ARS, Western Regional Plant Introduction Station, Washington State University, Pullman	Yugoslavia	Traditional cultivar	Vicia faba var. major			Yes	3
358304	USDA, ARS, Western Regional Plant Introduction Station, Washington State University, Pullman	Ethiopia	Traditional cultivar	Vicia faba var. equina			Yes	3
358306	USDA, ARS, Western Regional Plant Introduction Station, Washington State University, Pullman	Ethiopia	Traditional cultivar	Vicia faba var. minor			Yes	3
366039	USDA, ARS, Western Regional Plant Introduction Station, Washington State University, Pullman	Argentina	Traditional cultivar	Vicia faba var. major			Yes	3
371798	USDA, ARS, Western Regional Plant Introduction Station, Washington State University, Pullman	United Kingdom	Unknown	Vicia faba var. equina			Yes	3
371800	USDA, ARS, Western Regional Plant Introduction Station, Washington State University, Pullman	Israel	Traditional landrace	Vicia faba var. minor			Yes	3
371801	USDA, ARS, Western Regional Plant Introduction Station, Washington State University, Pullman	Israel	Unknown	Vicia faba var. major			Yes	3
371802	USDA, ARS, Western Regional Plant Introduction Station, Washington State University, Pullman	Israel	Unknown	Vicia faba var. major			Yes	3
371806	USDA, ARS, Western Regional Plant Introduction Station, Washington State University, Pullman	United Kingdom	Unknown	Vicia faba var. minor			Yes	6
377555	USDA, ARS, Western Regional Plant Introduction Station, Washington State University, Pullman	Bolivia	Unknown	Vicia faba var. equina			Yes	3
390153	USDA, ARS, Western Regional Plant Introduction Station, Washington State University, Pullman	Pakistan	Unknown	Vicia faba var. minor			Yes	2+3
406281	USDA, ARS, Western Regional Plant Introduction Station, Washington State University, Pullman	Colombia	Unknown	Vicia faba var. major			Yes	3+2
413704	USDA, ARS, Western Regional Plant Introduction Station, Washington State University, Pullman	Hungary	Unknown	Vicia faba var. equina			Yes	3
413707	USDA, ARS, Western Regional Plant Introduction Station, Washington State University, Pullman	Hungary	Unknown	Vicia faba var. equina			Yes	3
413708	USDA, ARS, Western Regional Plant Introduction Station, Washington State University, Pullman	Hungary	Unknown	Vicia faba var. equina			Yes	3
413710	USDA, ARS, Western Regional Plant Introduction Station, Washington State University, Pullman	Hungary	Unknown	Vicia faba var. equina			Yes	2+3
415044	USDA, ARS, Western Regional Plant Introduction Station, Washington State University, Pullman	Ethiopia	Unknown	Vicia faba var. equina			Yes	3+4
415046	USDA, ARS, Western Regional Plant Introduction Station, Washington State University, Pullman	Ethiopia	Unknown	Vicia faba var. major			Yes	3+2
415047	USDA, ARS, Western Regional Plant Introduction Station, Washington State University, Pullman	Ethiopia	Unknown	Vicia faba var. equina			Yes	3
415050	USDA, ARS, Western Regional Plant Introduction Station, Washington State University, Pullman	Sudan	Unknown	Vicia faba var. minor			Yes	3
415052	USDA, ARS, Western Regional Plant Introduction Station, Washington State University, Pullman	Iran	Unknown	Vicia faba var. major			Yes	3
415054	USDA, ARS, Western Regional Plant Introduction Station, Washington State University, Pullman	Iran	Unknown	Vicia faba var. major			Yes	3
415055	USDA, ARS, Western Regional Plant Introduction Station, Washington State University, Pullman	Iran	Traditional cultivar	Vicia faba var. minor			Yes	3
415056	USDA, ARS, Western Regional Plant Introduction Station, Washington State University, Pullman	Nepal	Unknown	Vicia faba var. equina			Segregation	8+3
415057	USDA, ARS, Western Regional Plant Introduction Station, Washington State University, Pullman	Nepal	Unknown	Vicia faba var. major			Yes	3
415059	USDA, ARS, Western Regional Plant Introduction Station, Washington State University, Pullman	China	Traditional cultivar	Vicia faba var. major			Yes	3
415060	USDA, ARS, Western Regional Plant Introduction Station, Washington State University, Pullman	China	Traditional cultivar	Vicia faba var. major			Yes	3
415061	USDA, ARS, Western Regional Plant Introduction Station, Washington State University, PULLMAN	China	Traditional cultivar	Vicia faba var. major			Yes	3
420419	USDA, ARS, Western Regional Plant Introduction Station, Washington State University, Pullman	Spain	Unknown	Vicia faba var. major			Yes	3
430707	USDA, ARS, Western Regional Plant Introduction Station, Washington State University, Pullman	Hungary	Unknown	Vicia faba var. major			Yes	3
430708	USDA, ARS, Western Regional Plant Introduction Station, Washington State University, Pullman	Hungary	Unknown	Vicia faba var. major			Yes	1
430710	USDA, ARS, Western Regional Plant Introduction Station, Washington State University, Pullman	Algeria	Traditional landrace	Vicia faba var. minor			Yes	3+2
430711	USDA, ARS, Western Regional Plant Introduction Station, Washington State University, Pullman	Hungary	Unknown	Vicia faba var. minor			Yes	3
430712	USDA, ARS, Western Regional Plant Introduction Station, Washington State University, Pullman	Hungary	Unknown	Vicia faba var. equina			Yes	3
430713	USDA, ARS, Western Regional Plant Introduction Station, Washington State University, Pullman	Hungary	Unknown	Vicia faba var. equina			Yes	3
430714	USDA, ARS, Western Regional Plant Introduction Station, Washington State University, Pullman	Hungary	Unknown	Vicia faba var. equina			Yes	3
430715	USDA, ARS, Western Regional Plant Introduction Station, Washington State University, Pullman	Hungary	Unknown	Vicia faba var. equina			Yes	3
430716	USDA, ARS, Western Regional Plant Introduction Station, Washington State University, Pullman	Hungary	Unknown	Vicia faba var. equina			Yes	3
430717	USDA, ARS, Western Regional Plant Introduction Station, Washington State University, Pullman	Hungary	Unknown	Vicia faba var. equina			Yes	3
430721	USDA, ARS, Western Regional Plant Introduction Station, Washington State University, Pullman	Hungary	Unknown	Vicia faba var. equina			Yes	3
430723	USDA, ARS, Western Regional Plant Introduction Station, Washington State University, Pullman	Hungary	Unknown	Vicia faba var. major			Yes	3
430730	USDA, ARS, Western Regional Plant Introduction Station, Washington State University, Pullman	Hungary	Unknown	Vicia faba var. minor			Yes	3
469136	USDA, ARS, Western Regional Plant Introduction Station, Washington State University, Pullman	Algeria	Unknown	Vicia faba var. major			Yes	3
469154	USDA, ARS, Western Regional Plant Introduction Station, Washington State University, Pullman	Iran	Traditional cultivar	Vicia faba var. major			Yes	3
469155	USDA, ARS, Western Regional Plant Introduction Station, Washington State University, Pullman	Iran	Traditional cultivar	Vicia faba var. major			Yes	3
469156	USDA, ARS, Western Regional Plant Introduction Station, Washington State University, Pullman	Iran	Traditional cultivar	Vicia faba var. major			Yes	3
469157	USDA, ARS, Western Regional Plant Introduction Station, Washington State University, Pullman	Egypt	Traditional cultivar	Vicia faba var. major			Yes	3+2
469162	USDA, ARS, Western Regional Plant Introduction Station, Washington State University, Pullman	Turkey	Traditional cultivar	Vicia faba var. major			Yes	3
469164	USDA, ARS, Western Regional Plant Introduction Station, Washington State University, PULLMAN	Turkey	Traditional cultivar	Vicia faba var. major			Yes	3
469166	USDA, ARS, Western Regional Plant Introduction Station, Washington State University, Pullman	Iran	Traditional cultivar	Vicia faba var. major			Yes	3
469168	USDA, ARS, Western Regional Plant Introduction Station, Washington State University, Pullman	Iran	Traditional cultivar	Vicia faba var. major			Yes	3
469169	USDA, ARS, Western Regional Plant Introduction Station, Washington State University, Pullman	Iran	Traditional cultivar	Vicia faba var. major			Yes	3+6
469170	USDA, ARS, Western Regional Plant Introduction Station, Washington State University, Pullman	Iran	Traditional cultivar	Vicia faba var. major			Yes	3
469171	USDA, ARS, Western Regional Plant Introduction Station, Washington State University, Pullman	Iran	Traditional cultivar	Vicia faba var. major			Yes	3
469172	USDA, ARS, Western Regional Plant Introduction Station, Washington State University, Pullman	Iran	Traditional cultivar	Vicia faba var. major			Yes	3
469173	USDA, ARS, Western Regional Plant Introduction Station, Washington State University, Pullman	Iran	Traditional cultivar	Vicia faba var. equina			Yes	3
469174	USDA, ARS, Western Regional Plant Introduction Station, Washington State University, Pullman	Iran	Traditional cultivar	Vicia faba var. major			Yes	3
469175	USDA, ARS, Western Regional Plant Introduction Station, Washington State University, Pullman	Iran	Traditional cultivar	Vicia faba var. major			Yes	3
469176	USDA, ARS, Western Regional Plant Introduction Station, Washington State University, Pullman	Iran	Traditional cultivar	Vicia faba var. major			Yes	3
469178	USDA, ARS, Western Regional Plant Introduction Station, Washington State University, Pullman	Iran	Traditional cultivar	Vicia faba var. major			Yes	3
469180	USDA, ARS, Western Regional Plant Introduction Station, Washington State University, Pullman	Greece	Traditional cultivar	Vicia faba var. major			Yes	3
469186	USDA, ARS, Western Regional Plant Introduction Station, Washington State University, Pullman	Greece	Traditional cultivar	Vicia faba var. major			Yes	3
469187	USDA, ARS, Western Regional Plant Introduction Station, Washington State University, Pullman	Greece	Traditional landrace	Vicia faba var. major			Yes	3
469188	USDA, ARS, Western Regional Plant Introduction Station, Washington State University, Pullman	Greece	Traditional cultivar	Vicia faba var. major			Yes	3
469190	USDA, ARS, Western Regional Plant Introduction Station, Washington State University, Pullman	Netherlands	Traditional cultivar	Vicia faba var. major			Yes	3
469191	USDA, ARS, Western Regional Plant Introduction Station, Washington State University, Pullman	Iran	Traditional cultivar	Vicia faba var. major			Yes	3
469201	USDA, ARS, Western Regional Plant Introduction Station, Washington State University, Pullman	Iran	Traditional cultivar	Vicia faba var. equina			Yes	6
469202	USDA, ARS, Western Regional Plant Introduction Station, Washington State University, Pullman	Morocco	Inbred	Vicia faba var. major			Yes	3
469203	USDA, ARS, Western Regional Plant Introduction Station, Washington State University, Pullman	Morocco	Inbred	Vicia faba var. major			Yes	3
469204	USDA, ARS, Western Regional Plant Introduction Station, Washington State University, Pullman	Morocco	Inbred	Vicia faba var. major			Yes	3
469205	USDA, ARS, Western Regional Plant Introduction Station, Washington State University, Pullman	Morocco	Inbred	Vicia faba var. major			Yes	3
469206	USDA, ARS, Western Regional Plant Introduction Station, Washington State University, Pullman	Morocco	Inbred	Vicia faba var. equina			Yes	3
469208	USDA, ARS, Western Regional Plant Introduction Station, Washington State University, Pullman	Morocco	Inbred	Vicia faba var. major			Yes	3
469209	USDA, ARS, Western Regional Plant Introduction Station, Washington State University, Pullman	Morocco	Inbred	Vicia faba var. major			Yes	3
469210	USDA, ARS, Western Regional Plant Introduction Station, Washington State University, Pullman	Morocco	Inbred	Vicia faba var. major			Yes	6+3
471918	USDA, ARS, Western Regional Plant Introduction Station, Washington State University, Pullman	Iran	Traditional cultivar	Vicia faba var. major			Yes	3
491263	USDA, ARS, Western Regional Plant Introduction Station, Washington State University, Pullman	Greece	Traditional cultivar	Vicia faba var. equina			Yes	2
494080	USDA, ARS, Western Regional Plant Introduction Station, Washington State University, PULLMAN	Chile	Traditional cultivar	Vicia faba var. major			Yes	3+4
510595	USDA, ARS, Western Regional Plant Introduction Station, Washington State University, Pullman	Peru	Traditional cultivar	Vicia faba var. major			Yes	3
510596	USDA, ARS, Western Regional Plant Introduction Station, Washington State University, Pullman	Peru	Traditional cultivar	Vicia faba var. major			Yes	2
533728	USDA, ARS, Western Regional Plant Introduction Station, Washington State University, Pullman	Spain	Traditional cultivar	Vicia faba var. major			Yes	3
533732	USDA, ARS, Western Regional Plant Introduction Station, Washington State University, Pullman	Spain	Traditional cultivar	Vicia faba var. major			Yes	3
533733	USDA, ARS, Western Regional Plant Introduction Station, Washington State University, Pullman	Spain	Traditional cultivar	Vicia faba var. equina			Yes	3
533734	USDA, ARS, Western Regional Plant Introduction Station, Washington State University, Pullman	Spain	Traditional cultivar	Vicia faba var. major			Yes	3+2
533735	USDA, ARS, Western Regional Plant Introduction Station, Washington State University, Pullman	Spain	Traditional landrace	Vicia faba var. minor			Yes	3
533736	USDA, ARS, Western Regional Plant Introduction Station, Washington State University, Pullman	Spain	Traditional cultivar	Vicia faba var. major			Yes	3
533737	USDA, ARS, Western Regional Plant Introduction Station, Washington State University, Pullman	Spain	Traditional cultivar	Vicia faba var. equina			Yes	3
557490	USDA, ARS, Western Regional Plant Introduction Station, Washington State University, Pullman	United States	Inbred	Vicia faba var. equina			Yes	3
557491	USDA, ARS, Western Regional Plant Introduction Station, Washington State University, Pullman	United States	Inbred	Vicia faba var. equina			Yes	3
557492	USDA, ARS, Western Regional Plant Introduction Station, Washington State University, Pullman	United States	Inbred	Vicia faba var. equina			Yes	3
557493	USDA, ARS, Western Regional Plant Introduction Station, Washington State University, Pullman	United States	Inbred	Vicia faba var. equina			Yes	3
557494	USDA, ARS, Western Regional Plant Introduction Station, Washington State University, Pullman	United States	Inbred	Vicia faba var. equina			Yes	3
557495	USDA, ARS, Western Regional Plant Introduction Station, Washington State University, Pullman	United States	Inbred	Vicia faba var. equina			Yes	3
557496	USDA, ARS, Western Regional Plant Introduction Station, Washington State University, Pullman	United States	Inbred	Vicia faba var. equina			Yes	3
557497	USDA, ARS, Western Regional Plant Introduction Station, Washington State University, Pullman	United States	Inbred	Vicia faba var. major			Yes	3
568230	USDA, ARS, Western Regional Plant Introduction Station, Washington State University, Pullman	United States	Base	Vicia faba var. equina			Yes	3+4
568231	USDA, ARS, Western Regional Plant Introduction Station, Washington State University, Pullman	United States	Base	Vicia faba var. equina			Yes	4
568232	USDA, ARS, Western Regional Plant Introduction Station, Washington State University, Pullman	United States	Base	Vicia faba var. equina			Yes	3
568233	USDA, ARS, Western Regional Plant Introduction Station, Washington State University, Pullman	United States	Base	Vicia faba var. major			Yes	3
(949*1162)(4)(1)	Unknown	Unknown	Unknown	Vicia faba L.			Unknown	Unknown
1.149.1.1.2	INRA, Rennes	France	Inbred	Vicia faba var. minor			Yes	3+2
10.14.AE.1*TROY.3.2.2.1.1	INRA, Rennes	France	Inbred	Vicia faba var. major			Yes	3
10.14A.E*(BC8)	INRA, Rennes	France	Inbred	Vicia faba var. equina			Yes	3+2
10.6.1.1.1.1.2	INRA, Rennes	France	Inbred	Vicia faba var. major			Yes	3
11.13.2.1.1.2.1	INRA, Rennes	France	Inbred	Vicia faba var. equina			Yes	3
11.17.1.1.1.1.2	INRA, Rennes	France	Inbred	Vicia faba var. equina			Yes	3
115*143 A	ETSIAM-Universidad de Córdoba	Spain	Inbred	Vicia faba var. major			Yes	3
115*143 B	ETSIAM-Universidad de Córdoba	Spain	Inbred	Vicia faba var. minor			Yes	3
12.14.2.1.1.2.2.1	INRA Rennes	France	Inbred	Vicia faba var. equina			Yes	3
1268(4)(1)(1) ZV	INRA, Dijon	Greece	Inbred	Vicia faba var. equina			Yes	3
13.10.1.1.1.1.1.1	INRA, Rennes	France	Inbred	Vicia faba var. major			Yes	3
13.18.1.1.1.1.1.1	INRA, Rennes	France	Inbred	Vicia faba var. equina			Yes	3
13.7.1.2.1.1.2.2.2	INRA, Rennes	France	Inbred	Vicia faba var. major			Yes	3
1322 PBI	Plant Breeding International, Cambridge	United Kingdom	Inbred	Vicia faba var. major			Yes	3
14.12.1.1.1.1	INRA, Rennes	France	Inbred	Vicia faba var. equina			Yes	3
14.2.4.1.1.1.1.1	INRA, Rennes	France	Inbred	Vicia faba var. minor			Yes	3
14B	DIGHALU, CADU-POB3376	Ethiopia	Traditional landrace	Vicia faba var. equina			Yes	3
15.13.2.1.1.1.1.1	INRA, Rennes	France	Inbred	Vicia faba var. minor			Yes	3+4
1521 SELECTION FROID	INRA, Dijon	France	Inbred	Vicia faba var. major			Yes	4
1555 (1)(2)(2)	INRA, Dijon	France	Inbred	Vicia faba var. major			Yes	3
1555 (4)(2)(1)	INRA, Dijon	France	Inbred	Vicia faba var. major			Yes	3+4
159 MAINT	INRA Dijon	France	Inbred	Vicia faba var. minor			Yes	1
16.7.1.1.2.1	INRA, Rennes	France	Inbred	Vicia faba var. equina			Yes	3
164*166	ETSIAM-Universidad de Córdoba	Spain	Inbred	Vicia faba var. minor			Yes	3
166*168	ETSIAM-Universidad de Córdoba	Spain	Inbred	Vicia faba var. equina			Yes	3
166*170	ETSIAM-Universidad de Córdoba	Spain	Inbred	Vicia faba var. minor			Yes	3
166*171	ETSIAM-Universidad de Córdoba	Spain	Inbred	Vicia faba var. minor			Yes	3+5
166*172 A	ETSIAM-Universidad de Córdoba	Spain	Inbred	Vicia faba var. minor			Yes	3+2
166*172 B	ETSIAM-Universidad de Córdoba	Spain	Inbred	Vicia faba var. minor			Yes	1
166*172 C	ETSIAM-Universidad de Córdoba	Spain	Inbred	Vicia faba var. minor			Yes	3+2
166*172 D	ETSIAM-Universidad de Córdoba	Spain	Inbred	Vicia faba var. minor			Yes	3
166*172 E	ETSIAM-Universidad de Córdoba	Spain	Inbred	Vicia faba var. minor			Yes	3+2+1
1682 GRAIN BEIGE	INRA, Dijon	France	Inbred	Vicia faba var. major			Yes	3
1682 GRAIN VERT BRUN	INRA, Dijon	France	Inbred	Vicia faba var. major			Yes	3
1682 GRAIN VERT CLAIR	INRA, Dijon	France	Inbred	Vicia faba var. major			Yes	3
17.14.AB*TROY.5.1.5F.1.1.3.1.1	INRA, Rennes	France	Inbred	Vicia faba var. minor			Yes	3
171*166	ETSIAM-Universidad de Córdoba	Spain	Inbred	Vicia faba var. minor			Yes	3
1736 SELECTION FROID	INRA, Dijon	France	Inbred	Vicia faba var. equina			Yes	3
1799 SELECTION FROID	INRA, Dijon	France	Inbred	Vicia faba var. equina			Yes	3
182 MALE STERILE RECESSIVE	INRA, Dijon	France	Inbred	Vicia faba var. equina			Yes	3+4
19 TB 0T1 ECLAIR	ECLAIR	France	NIL	Vicia faba var. equina			No	9
19 TB BLANC	Unknown	Unknown	NIL	Vicia faba L.			No	Unknown
19 TB COLORE	Unknown	Unknown	NIL	Vicia faba var. equina			Yes	3
19 TB T ECLAIR	ECLAIR	France	NIL	Vicia faba var. equina			Yes	3
20D	DIGHALU, CADU-POB3376	Ethiopia	Traditional landrace	Vicia faba var. equina			Yes	3
22.3.1.1.1.1	INRA, Rennes	France	Inbred	Vicia faba var. minor			Yes	3
23.A*TROY.4.1.4.2.4.2.1.MC1-3.G2	INRA, Rennes	France	Inbred	Vicia faba var. equina			Yes	3
23A.12*(BC6)	INRA Rennes	France	Inbred	Vicia faba var. equina			Yes	3
245 MALE STERILE RECESSIVE	INRA, Dijon	France	Inbred	Vicia faba var. minor			Yes	3+1+2
245(9)	INRA, Dijon	France	Inbred	Vicia faba var. minor			Yes	1
245.17A	INRA, Rennes	France	Inbred	Vicia faba var. equina			Yes	3+4
245.17A BC	INRA, Rennes	France	Inbred	Vicia faba var. equina			Yes	3
26C	Unknown	France	Inbred	Vicia faba L.			Unknown	Unknown
26C	INRA, Rennes	France	Inbred	Vicia faba var. equina			Yes	3+2
27(2) FL	University College Dublin, Crop Breeding Division	Ireland	Inbred	Vicia faba var. minor			Yes	3
285(1) RESELECTIONNE FROID	INRA, Dijon	France	Inbred	Vicia faba var. minor			Yes	3
292(7) RESELECTIONNE RESISTANT FROID	Unknown	France	Inbred	Vicia faba var. minor			Yes	3
29C*ALTO.9.8F.1.1.1.2.1	INRA, Rennes	France	Inbred	Vicia faba var. equina			Yes	3
29E SPS	INRA, Rennes	France	Inbred	Vicia faba var. equina			Yes	3+2
29H	INRA, Rennes	France	Inbred	Vicia faba var. minor			Yes	3
29H	Institute for Sustainable Agriculture, CSIC	France	Inbred	Vicia faba var. minor			Yes	2+3
29H A100	INRA, Rennes	France	Inbred	Vicia faba L.			Yes	Unknown
29H*938.12.1.1.1.1.1.2.MC	INRA, Rennes	France	Inbred	Vicia faba var. equina			No	4
29H*938.12.1.1.1.4.1.2.MC	INRA, Rennes	France	Inbred	Vicia faba var. equina			No	9+4
29H.1.15.B.(1.12)1 MC1.3	INRA, Rennes	France	Inbred	Vicia faba var. minor			Yes	2
29H.1.16.B.(1-3) MC	INRA, Rennes	France	Inbred	Vicia faba var. minor			Yes	3
29H.1.16.B.2.2.1 MC1.4	INRA, Rennes	France	Inbred	Vicia faba var. minor			Yes	2+1
29H.26.1TB.1.4.3.18.(1-6)(T85)	INRA Rennes	France	Inbred	Vicia faba var. minor			No	9
29H15*N438.4.1.1.4.2.1.1.1.1.2.1	INRA, Rennes	France	Inbred	Vicia faba var. minor			No	9
29Y	Unknown	France	Inbred	Vicia faba L.			Unknown	Unknown
2N12	USDA, ARS, Western Regional Plant Introduction Station, Washington State University, Pullman	Afghanistan	Inbred	Vicia faba L.			Yes	3
2N41	USDA, ARS, Western Regional Plant Introduction Station, Washington State University, Pullman	Afghanistan	Inbred	Vicia faba var. minor			Yes	3
2N45	USDA, ARS, Western Regional Plant Introduction Station, Washington State University, Pullman	Afghanistan	Inbred	Vicia faba var. equina			Yes	1
2N52	Institute for Sustainable Agriculture, CSIC	Spain	Inbred	Vicia faba var. minor			Yes	3
3.33A SPS	INRA, Rennes	France	Inbred	Vicia faba var. equina			Yes	3
30150-007 IC ZV	CAMAR Program	France	Inbred	Vicia faba var. equina			Yes	3
30156-007 EP11 IA ZT1	CAMAR Program	Germany	Inbred	Vicia faba var. equina			No	8+9
30156-007 EP9 IA ZT1	CAMAR Program	Germany	Inbred	Vicia faba L.			No	Unknown
30170-008 IC ZV	CAMAR Program	France	Inbred	Vicia faba var. equina			Yes	3
30330-016 IC ZV	CAMAR Program	France	Inbred	Vicia faba var. equina			Yes	3
30488-024 CI ZV	CAMAR Program	France	Inbred	Vicia faba var. equina			Yes	3
30568-027 CI ZV	CAMAR Program	France	Inbred	Vicia faba var. equina			Yes	3
30628-030 CI ZV	CAMAR Program	France	Inbred	Vicia faba var. minor			Yes	3
30808-039 CI ZV	CAMAR Program	France	Inbred	Vicia faba var. major			Yes	3
30868-042 EP10 CI ZV	CAMAR Program	France	Inbred	Vicia faba var. minor			Yes	3
30868-042 EP2 CI ZV	CAMAR Program	France	Inbred	Vicia faba var. minor			Yes	3
31128-054 EP1 CI ZV	CAMAR Program	France	Inbred	Vicia faba var. equina			Yes	3
31128-054 EP5 CI ZV	CAMAR Program	France	Inbred	Vicia faba var. equina			Yes	3
31248-060 CI ZV	CAMAR Program	France	Inbred	Vicia faba var. equina			Yes	3
31950-093 IC ZV	CAMAR Program	France	Inbred	Vicia faba var. equina			Yes	3
32096-099 EP3 IA ZT1	Unknown	Germany	Inbred	Vicia faba L.			No	Unknown
32096-099 EP7 IA ZT1	CAMAR Program	Germany	Inbred	Vicia faba var. equina			No	8
321-1	Yunnan University	China	Traditional landrace	Vicia faba var. major			Yes	3
345*170	ETSIAM-Universidad de Córdoba	Spain	Inbred	Vicia faba var. major			Yes	3
349 0T2 ECLAIR	ECLAIR	France	NIL	Vicia faba var. minor			No	9
349 C T ECLAIR	ECLAIR	France	NIL	Vicia faba L.			Yes	3
349.2.M1.T2.20.MC	INRA, Rennes	France	Inbred	Vicia faba var. equina			Yes	3+4
35A	DIGHALU, CADU-POB3376	Ethiopia	Traditional landrace	Vicia faba var. minor			Yes	2+3
38D	ITEYA, CADU-POB3376	Ethiopia	Traditional landrace	Vicia faba var. minor			Yes	3+2
417(4)	Unknown	Unknown	Unknown	Vicia faba var. equina			No	8
447 B 2	Plant Breeding International, Cambridge	United Kingdom	Inbred	Vicia faba L.			Unknown	3
447*N938.4.1.1.1.3.3.11[BC].3.2	INRA, Rennes	France	Inbred	Vicia faba var. equina			Yes	3+4
48B SPS	INRA Rennes	France	Inbred	Vicia faba var. equina			Yes	3
57 BULK	University College Dublin, Crop Breeding Division	Ireland	Synthetic	Vicia faba var. minor			Yes	2
6/64D	F. Von Lochow-Petkus GmbH	Netherlands	Inbred	Vicia faba var. minor			Yes	3
6122 PBI	Plant Breeding International, Cambridge	United Kingdom	Inbred	Vicia faba var. major			Yes	3
702 MA	Plant Breeding International, Cambridge	United Kingdom	Inbred	Vicia faba var. major			No	8
702 PC/LN CRESTA	Plant Breeding International, Cambridge	United Kingdom	Unknown	Vicia faba var. equina			No	8+9
7123 R	TOFT	Denmark	Inbred	Vicia faba var. equina			Yes	3
778 SYM 1	INRA, Dijon	India	Other mutant	Vicia faba var. equina			Yes	3
79.2.3.91	BLONDEAU (ETS A)	France	Unknown	Vicia faba L.			Unknown	Unknown
8.14.2.1.1.2.1.1	INRA, Rennes	France	Inbred	Vicia faba var. equina			Yes	3
8.8.2.2.1.3.2.3.1.4	INRA, Rennes	France	Inbred	Vicia faba var. equina			Yes	3
81 MALE STERILE RECESSIVE	INRA, Dijon	France	Inbred	Vicia faba var. equina			Yes	3
81/24701/2	ICARDA	Syria	Unknown	Vicia faba var. major			Yes	3+4
81/24857/1	ICARDA	Syria	Unknown	Vicia faba var. major			Yes	4
81/24948/1	ICARDA	Syria	Inbred	Vicia faba var. minor			Yes	3
81/24948/2	ICARDA	Syria	Inbred	Vicia faba var. minor			Yes	3
81/24957/	Unknown	Syria	Unknown	Vicia faba var. major			Yes	3
86.099.1.3.2	ICARDA	France	Inbred	Vicia faba var. equina			Yes	3+4
86.16FB	ICARDA	Syria	Inbred	Vicia faba var. major			Yes	3
86.248.57.1M.1.1	ICARDA	France	Inbred	Vicia faba var. equina			Yes	3+4
86.BPL938.10	ICARDA	France	Inbred	Vicia faba var. equina			Yes	3+4
86.LAT.5121.1M.1.1	ICARDA	France	Inbred	Vicia faba var. major			Yes	3
87.26FB	ICARDA	Syria	Base	Vicia faba var. major			Yes	3
88903(2)(1)(1)	INRA, Dijon	France	Unknown	Vicia faba var. minor			No	9
89.13.6.1.1.1.2.2	INRA Rennes, Mr LE GUEN	France	Inbred	Vicia faba var. equina			Yes	3
9.9.4.1.1.1.2.1	INRA, Rennes	France	Inbred	Vicia faba var. equina			Yes	3
938*29H.36.2	INRA, Rennes	France	Inbred	Vicia faba var. major			Yes	3+4
94 MALE FERTILE RECESSIVE	INRA, Dijon	France	Inbred	Vicia faba var. equina			Segregation	3+8
949 MALE STERILE RECESSIVE	INRA, Dijon	France	Inbred	Vicia faba var. equina			No	9
95.6.91	BLONDEAU (ETS A)	France	Unknown	Vicia faba var. major			No	8
972A	Unknown	France	Inbred	Vicia faba L.			Unknown	Unknown
972A SPS	INRA, Rennes	France	Inbred	Vicia faba var. equina			Yes	3
972A SPS MINOR	INRA, Rennes	France	Inbred	Vicia faba var. minor			Yes	3
972AB*(BC5)	INRA, Rennes	France	Inbred	Vicia faba var. minor			Yes	3
972B.C.A.1 BC/350	INRA, Rennes	France	Inbred	Vicia faba var. minor			Yes	3
972B.C.A.1.1	INRA, Rennes	France	Inbred	Vicia faba var. minor			Yes	3
972D	Unknown	France	Inbred	Vicia faba L.			Unknown	Unknown
972D SPS	INRA, Rennes	France	Inbred	Vicia faba var. equina			Yes	3
972J	Unknown	France	Inbred	Vicia faba L.			Unknown	Unknown
99(1) FL	University College Dublin, Crop Breeding Division	Ireland	Inbred	Vicia faba var. minor			Yes	3
A817*19TB	INRAT	Tunisia	Inbred	Vicia faba var. equina			Yes	3
AA20 R294	INRA, Rennes	France	Inbred	Vicia faba L.			Unknown	Unknown
ACAN PEROU /USA	INSTITUTO DE ALTOS ESTUDIOS ANDINOS	Peru	Traditional landrace	Vicia faba var. major			Yes	3
AD 20	INRA, Rennes	France	Inbred	Vicia faba L.			Unknown	Unknown
AD 24	INRA, Rennes	France	Inbred	Vicia faba var. equina			Yes	3
AD23 MAINT	INRA, Dijon	France	Inbred	Vicia faba L.			Yes	3
AD23 MS 447	INRA, Dijon	France	Inbred	Vicia faba L.			Yes	3
AD23MS	Agri-Obtentions, Guyancourt	France	Unknown	Vicia faba L.			Yes	Unknown
AD24 R295	INRA, Rennes	France	Inbred	Vicia faba L.			Unknown	Unknown
AD69	Unknown	France	Inbred	Vicia faba L.			Unknown	Unknown
ADRIE	Foundation For Agricultural Plant Breeding	Netherlands	Adv./Improved cultivar	Vicia faba var. major			Yes	3
AGRC/E 2031 12-3	INRA, Rennes	Ethiopia	Inbred	Vicia faba var. equina			Yes	3
AGUADULCE	INRA, Dijon	Spain	Traditional cultivar	Vicia faba var. major			Yes	3
AGUADULCE	Unknown	Spain	Unknown	Vicia faba L.			Yes	Unknown
AGUADULCE LONGUE COSSE	Baumaux	France	Traditional cultivar	Vicia faba var. major			Yes	3
AGUADULCE-2	VILMORIN	France	Traditional cultivar	Vicia faba var. major			Yes	3
AGUAS CALIENTES TOSTADO	INRA, Dijon	Peru	Traditional landrace	Vicia faba var. major			Yes	3
ALADIN	Plant Science Departement, University of Manitoba, Winnipeg	Canada	Adv./Improved cultivar	Vicia faba var. minor			Yes	3
ALAMEDA	Unknown	Spain	Adv./Improved cultivar	Vicia faba L.			Yes	3
ALBATROSS	Hans George Lembke, Hohenlieth	Germany	Adv./Improved cultivar	Vicia faba var. equina			No	8
ALBYN	JIC	United Kingdom	Unknown	Vicia faba var. minor			Yes	3
ALEX	GEVES	Denmark	Adv./Improved cultivar	Vicia faba var. equina			Yes	3
ALFRED	Cebeco Seed Innovations Ltd	Netherlands	Adv./Improved cultivar	Vicia faba var. equina			Yes	3
ALGARVE	Embassy of France in Portugal	Portugal	Traditional landrace	Vicia faba var. major			Yes	3
ALY	IHAR, Research Centre at Radzików, PL 05-870 Błonie	Poland	Adv./Improved cultivar	Vicia faba var. equina			Yes	3
AMARILLO	INRA, Dijon	Peru	Traditional landrace	Vicia faba var. major			Yes	3
ANALIPSIS	IHAR, Research Centre at Radzików, PL 05-870 Błonie	Poland	Adv./Improved cultivar	Vicia faba var. major			Yes	3
ANAUAN PRIERE	USDA, ARS, Western Regional Plant Introduction Station, Washington State University, Pullman	Iran	Traditional landrace	Vicia faba var. major			Yes	3
ANGOSTURA	Istituto di Genetica Vegetale, Bari	Bolivia	Traditional landrace	Vicia faba var. major			Yes	3
ANKA	Unknown	Hungary	Adv./Improved cultivar	Vicia faba L.			Unknown	Unknown
AQUADULCE	USDA, ARS, Western Regional Plant Introduction Station, Washington State University, Pullman	Spain	Unknown	Vicia faba L.			Yes	2
AQUADULCE CLAUDIA	JIC	United Kingdom	Traditional cultivar	Vicia faba var. major			Yes	3
AQUISITION LONG POD	USDA, ARS, Western Regional Plant Introduction Station, Washington State University, Pullman	United Kingdom	Traditional cultivar	Vicia faba var. major			Yes	3
ARLA	Weibullsholms Vaxtfoeraedlingsanstalt, Kvanum, Sweden	Sweden	Adv./Improved cultivar	Vicia faba var. minor			Yes	3
ASCOTT	USDA, ARS, Western Regional Plant Introduction Station, Washington State University, Pullman	France	Adv./Improved cultivar	Vicia faba var. minor			Yes	3
AUSHRA	N.I. Vavilov Research Institute, VIR, St Petersbourg	Lithuania	Traditional cultivar	Vicia faba var. minor			Yes	3
AVRISSOT	INRA	France	Adv./Improved cultivar	Vicia faba var. equina			Yes	3
B.88.204	ICARDA	Syria	Inbred	Vicia faba L.			Unknown	4
B/7T4H.8.1F.3F.2.18.1)3.1.1.1	INRA, Rennes	France	Inbred	Vicia faba var. equina			No	1
B/86SDN4.2)1.1.2.3	INRA, Rennes	France	Inbred	Vicia faba var. equina			Yes	3+2
B3.WB65.TB.1.4.2.3(T86).MC	INRA, Rennes	France	Inbred	Vicia faba var. major			No	8
B8810	ICARDA	Syria	Inbred	Vicia faba L.			Unknown	Unknown
B980 SYN1	VITERBO	Italy	Synthetic	Vicia faba var. major			Yes	3
B981 SYN1	VITERBO	Italy	Synthetic	Vicia faba var. major			Yes	3
BAI PI 419	INRA, Rennes	China	Traditional landrace	Vicia faba var. major			Yes	3+4
BAIHUAZHU H2553	CAAS, Beijing	China	Traditional landrace	Vicia faba var. equina			No	8+4
BALIKESIR	USDA, ARS, Western Regional Plant Introduction Station, Washington State University, Pullman	Turkey	Traditional cultivar	Vicia faba var. major			Yes	3
BALIKESIR	USDA, ARS, Western Regional Plant Introduction Station, Washington State University, Pullman	Turkey	Traditional cultivar	Vicia faba var. major			Yes	3
BAM 116	Faculty of agronomy of Karadj, Iran	Iran	Traditional landrace	Vicia faba var. equina			Yes	6
BAM 116A	Faculty of agronomy of Karadj, Iran	Iran	Traditional landrace	Vicia faba var. major			Yes	3+1
BANNER	Great Shelford, Cambridge	United Kingdom	Adv./Improved cultivar	Vicia faba var. equina			Yes	3
BARACA	Unknown	Spain	Adv./Improved cultivar	Vicia faba var. minor			Yes	3
BARI BULK	European Bulk Program	Europe	Synthetic	Vicia faba var. major			Yes	3
BARTINY	GEVES	Netherlands	Adv./Improved cultivar	Vicia faba var. equina			Yes	3
BASABEER	ICARDA	Sudan	Adv./Improved cultivar	Vicia faba var. major			Yes	3
BEL BEAN	USDA, ARS, Western Regional Plant Introduction Station, Washington State University, Pullman	United States	Traditional cultivar	Vicia faba var. major			Yes	3
BELADI	Hudeiba Research Station, P.O. Box 31, Ed Dammer, Sudan	Sudan	Traditional landrace	Vicia faba var. major			Yes	3
BERYL	Foundation For Agricultural Plant Breeding	Netherlands	Traditional cultivar	Vicia faba var. equina			No	8
BIANKA	JIC	Unknown	Adv./Improved cultivar	Vicia faba L.			No	Unknown
BIANKA (PFL.BAU POPULATION)	Université d' HOHENHEIM, Mr KITTLITZ	NETHERLANDS	Inbred	Vicia faba var. major			No	8
BIANKA T	ICARDA	Netherlands	Adv./Improved cultivar	Vicia faba var. major			Yes	3
BIBLOS	JIC	United Kingdom	Unknown	Vicia faba var. major			No	8
BIFURCATED	Plant Breeding International, Cambridge	United Kingdom	Inbred	Vicia faba var. minor			Segregation	8+3
BK2.3.2.F.1	INRA, Rennes	France	Inbred	Vicia faba var. minor			Yes	3
BL.CF21.C01	BLONDEAU (ETS A)	France	Inbred	Vicia faba var. equina			Yes	2
BL.F3.89	BLONDEAU (ETS A)	France	Inbred	Vicia faba L.			Unknown	Unknown
BL.F4.89	BLONDEAU (ETS A)	France	Inbred	Vicia faba var. equina			Yes	3
BL.F5.89	BLONDEAU (ETS A)	France	Inbred	Vicia faba var. equina			Yes	3
BL.F6.89	BLONDEAU (ETS A)	France	Inbred	Vicia faba var. equina			Yes	3
BL.PHF.01	BLONDEAU (ETS A)	France	Inbred	Vicia faba var. minor			Yes	2
BL2(1)(6)	BLONDEAU (ETS A)	France	Inbred	Vicia faba var. equina			No	9
BL21921.88	BLONDEAU (ETS A)	France	Inbred	Vicia faba var. equina			Yes	3
BL23133.88	BLONDEAU (ETS A)	France	Inbred	Vicia faba var. equina			Yes	3
BL569.7980	BLONDEAU (ETS A)	France	Unknown	Vicia faba L.			Unknown	Unknown
BL84.323	BLONDEAU (ETS A)	France	Inbred	Vicia faba var. equina			Yes	3+2
BL84.339	BLONDEAU (ETS A)	France	Inbred	Vicia faba var. minor			Yes	3+2
BL85.86.88	BLONDEAU (ETS A)	France	Unknown	Vicia faba var. equina			Yes	3
BL95691	BLONDEAU (ETS A)	France	Unknown	Vicia faba var. equina			No	8
BLACK SEED	Unknown	Unknown	Traditional landrace	Vicia faba subsp. paucijuga			Yes	1
BLAGOEVO	Institut Fur Genetik und Pflanzenzuchtung, Sofia, Bulgarie	Bulgaria	Traditional landrace	Vicia faba var. major			Yes	3
BLANCA ANTA	Universidad Nacional Agraria La Molina, Peru	Peru	Traditional landrace	Vicia faba var. equina			Yes	2+3
BLANDINE	INRA	France	Adv./Improved cultivar	Vicia faba var. equina			No	8
BLANKFILLA	Unknown	Netherlands	Traditional cultivar	Vicia faba var. major			No	8
BLAZE	GEVES	United Kingdom	Adv./Improved cultivar	Vicia faba var. major			Yes	3
BLUE ROCK	Ministère Agriculture Anglais	United Kingdom	Traditional landrace	Vicia faba var. minor			Yes	3
BLUE ROCK TIC BEANS	David Miln and Co Seed Merchants	United Kingdom	Traditional landrace	Vicia faba var. minor			Yes	3
BO4.938.29H.CAST)1.4.1.3.2	INRA, Rennes	France	Inbred	Vicia faba var. equina			Yes	3
BO6.2*8.8.2.A*FAB.3.1*H3.T3.19.1.1.1.5	INRA, Rennes	France	Inbred	Vicia faba var. minor			No	9
BO6.3*F3.BOFR.4*FAB.5.1.1.3.F.1	INRA, Rennes	France	Inbred	Vicia faba var. minor			Yes	3
BOAN.15	INRA, Rennes	France	Other mutant	Vicia faba var. major			Yes	3
BOB13	Unknown	France	Inbred	Vicia faba var. equina			Yes	3
BOBICK ROD335	IHAR, Institut Hodowli Aklimatyzacji Roslin	Poland	Inbred	Vicia faba var. minor			Yes	6+1
BOBICK ROD65.3	IHAR, Institut Hodowli Aklimatyzacji Roslin	Poland	Inbred	Vicia faba var. equina			Yes	3
BOLO	F. Von Lochow-Petkus GmbH	Germany	Adv./Improved cultivar	Vicia faba var. minor			Yes	3
BONNY LAD	JIC	United Kingdom	Unknown	Vicia faba var. major			Yes	3
BOS*FR.1.4.5.1	INRA, Rennes	France	Inbred	Vicia faba var. equina			Yes	3
BOS*FR.4.10.2.1.MC1.12.1.3.MC	INRA, Rennes	France	Inbred	Vicia faba var. minor			No	9
BOS*FR.4.10.2.1.MC1.12.1.6.1	INRA, Rennes	France	Inbred	Vicia faba var. minor			No	9+1
BOURDON 34	Plant Breeding International, Cambridge	United Kingdom	Inbred	Vicia faba var. equina			Yes	3
BOURDON 35	Plant Breeding International, Cambridge	United Kingdom	Inbred	Vicia faba var. equina			Yes	3
BOXER	Unknown	United Kingdom	Adv./Improved cultivar	Vicia faba var. equina			Segregation	3+9
BPL1423	ICARDA	Turkey	Inbred	Vicia faba var. major			Yes	3
BPL1467	ICARDA	Unknown	Unknown	Vicia faba var. minor			Yes	3+2
BPL26	ICARDA	Syria	Inbred	Vicia faba L.			Unknown	Unknown
BPL261	ICARDA	France	Inbred	Vicia faba var. equina			Yes	3
BPL261	Institute for Sustainable Agriculture, CSIC	Syria	Inbred	Vicia faba var. minor			Yes	3
BPL2901	ICARDA	Colombia	Inbred	Vicia faba var. major			Yes	3
BPL3437	ICARDA	Spain	Inbred	Vicia faba var. equina			Yes	6
BPL3873	ICARDA	Spain	Inbred	Vicia faba L.			Yes	6
BPL3876	ICARDA	Spain	Inbred	Vicia faba var. major			Yes	3
BPL3891	ICARDA	China	Traditional cultivar	Vicia faba var. equina			Yes	3
BPL3902	ICARDA	China	Inbred	Vicia faba var. major			Yes	3+4
BPL3936	ICARDA	China	Inbred	Vicia faba var. major			Yes	3+4
BPL3938	ICARDA	China	Inbred	Vicia faba var. major			Yes	3+4
BPL3942	ICARDA	China	Inbred	Vicia faba var. major			Yes	4
BPL3955	ICARDA	Spain	Inbred	Vicia faba var. equina			Yes	3
BPL4178	ICARDA	Morocco	Inbred	Vicia faba var. equina			Yes	3
BPL4225	ICARDA	Morocco	Inbred	Vicia faba var. major			Yes	3+4
BPL4279	ICARDA	United States	Inbred	Vicia faba var. major			Yes	2+4
BPL4531	ICARDA	Ecuador	Traditional landrace	Vicia faba var. equina			Yes	3
BPL4582	ICARDA	Colombia	Traditional landrace	Vicia faba var. major			Yes	5
BPL4584	ICARDA	Colombia	Traditional landrace	Vicia faba var. major			Yes	10
BPL4591	ICARDA	Colombia	Inbred	Vicia faba var. major			Yes	3
BPL4628(1521+1522)	ICARDA	China	Inbred	Vicia faba var. major			Yes	4
BPL4632 ( 1521+1522)	ICARDA	China	Inbred	Vicia faba L.			Yes	6
BPL563	ICARDA	Egypt	Unknown	Vicia faba var. equina			Yes	3+4
BPL763	ICARDA	Afghanistan	Inbred	Vicia faba L.			Yes pâle	3
BPL938	INRA, Rennes	Unknown	Unknown	Vicia faba L.			Yes	Unknown
BPL938.1	ICARDA	France	Inbred	Vicia faba var. equina			Yes	3+4
BPL938.9.22.2	ICARDA	France	Inbred	Vicia faba var. major			Yes	4+2
BPL938.9.49.2	ICARDA	France	Inbred	Vicia faba var. major			Yes	4
BR32	Ministère de l'Agriculture, Centre de Recherches de Toulouse	France	Inbred	Vicia faba var. equina			Yes	3+4
BROAD BEANS	University Of Saskatchewan, Saskatoon	China	Traditional landrace	Vicia faba var. major			Yes	3
BROCAL	INRA, Rennes	Spain	Adv./Improved cultivar	Vicia faba var. major			Yes	3
BROCAL	INRA, Rennes	Spain	Traditional cultivar	Vicia faba var. major			Yes	3
BRUNO	JIC	Germany	Adv./Improved cultivar	Vicia faba var. minor			MARRON	3
BTW	Plant Breeding International, Cambridge	United Kingdom	Inbred	Vicia faba var. minor			No	8
BU1-23	INRA, Rennes	Bulgaria	Inbred	Vicia faba var. major			Yes	3
BU15	INRA, Rennes	Bulgaria	Inbred	Vicia faba var. major			Yes	3
BU2	INRA, Rennes	Bulgaria	Inbred	Vicia faba var. equina			Yes	3
BU22	INRA, Rennes	Bulgaria	Inbred	Vicia faba var. major			Yes	3
BU4	INRA, Rennes	Bulgaria	Inbred	Vicia faba var. major			Yes	3
BU4 ZT	INRA, Rennes	Bulgaria	Inbred	Vicia faba var. equina			No	9
BU7	INRA, Rennes	Bulgaria	Inbred	Vicia faba var. equina			Yes	3
BUCCANEER	JIC	United Kingdom	Adv./Improved cultivar	Vicia faba var. major			Yes	3
BUDURA	IHAR, Research Centre at Radzików, PL 05-870 Błonie	Poland	Adv./Improved cultivar	Vicia faba var. equina			Yes	3+2+6
BUL 1 (RESISTANT FROID)	Institute for Plant Genetic Resources 'K. Malkov', Sadovo	Bulgaria	Traditional cultivar	Vicia faba var. major			Yes	3
BUL 11 (RESISTANT FROID)	Institute for Plant Genetic Resources 'K. Malkov', Sadovo	Bulgaria	Traditional cultivar	Vicia faba var. equina			Yes	3
BUL 14 (RESISTANT FROID)	Institute for Plant Genetic Resources 'K. Malkov', Sadovo	Bulgaria	Traditional cultivar	Vicia faba var. equina			Yes	3
BUL 15 (RESISTANT FROID)	Institute for Plant Genetic Resources 'K. Malkov', Sadovo	Bulgaria	Traditional cultivar	Vicia faba var. major			Yes	3
BUL 20 (RESISTANT FROID)	Institute for Plant Genetic Resources 'K. Malkov', Sadovo	Bulgaria	Traditional cultivar	Vicia faba var. equina			Yes	3
BUL 27 (RESISTANT FROID)	Institute for Plant Genetic Resources 'K. Malkov', Sadovo	Bulgaria	Traditional cultivar	Vicia faba var. major			Yes	3
BUL 29 (RESISTANT FROID)	Institute for Plant Genetic Resources 'K. Malkov', Sadovo	Bulgaria	Traditional cultivar	Vicia faba var. major			Yes	3
BUL 3 (RESISTANT FROID)	Institute for Plant Genetic Resources 'K. Malkov', Sadovo	Bulgaria	Traditional cultivar	Vicia faba var. equina			Yes	3
BUL 30 (RESISTANT FROID)	Institute for Plant Genetic Resources 'K. Malkov', Sadovo	Bulgaria	Traditional cultivar	Vicia faba var. major			Yes	3
BUL 33 (RESISTANT FROID)	Institute for Plant Genetic Resources 'K. Malkov', Sadovo	Bulgaria	Traditional cultivar	Vicia faba var. equina			Yes	3
BUL 34 (RESISTANT FROID)	Institute for Plant Genetic Resources 'K. Malkov', Sadovo	Bulgaria	Traditional cultivar	Vicia faba var. equina			Yes	3
BUL 39 (RESISTANT FROID)	Institute for Plant Genetic Resources 'K. Malkov', Sadovo	Bulgaria	Traditional cultivar	Vicia faba var. equina			Yes	3
BUL 40 (RESISTANT FROID)	Institute for Plant Genetic Resources 'K. Malkov', Sadovo	Bulgaria	Traditional cultivar	Vicia faba var. major			Yes	3
BUL 42 (RESISTANT FROID)	Institute for Plant Genetic Resources 'K. Malkov', Sadovo	Bulgaria	Traditional cultivar	Vicia faba var. equina			Yes	3
BUL 44 (RESISTANT FROID)	Institute for Plant Genetic Resources 'K. Malkov', Sadovo	Bulgaria	Traditional cultivar	Vicia faba var. equina			Yes	3
BULGA 70	ICARDA	Ethiopia	Adv./Improved cultivar	Vicia faba var. equina			Yes	3
BULLDOG	Plant Breeding International, Cambridge	United Kingdom	Adv./Improved cultivar	Vicia faba var. major			Yes	3
BUNYARD'S EXHIBITION	USDA, ARS, Western Regional Plant Introduction Station, Washington State University, Pullman	United Kingdom	Adv./Improved cultivar	Vicia faba var. major			Yes	3
BURCHTINSKI	Institut Fur Genetik und Pflanzenzuchtung, Sofia, Bulgarie	Bulgaria	Traditional landrace	Vicia faba var. equina			Yes	3+2
C.402	USDA, ARS, Western Regional Plant Introduction Station, Washington State University, Pullman	Iran	Traditional cultivar	Vicia faba var. major			Yes	4+3
C1062+C991+C368.1.2.4	INRA, Rennes	France	Inbred	Vicia faba var. minor			Yes	3
C1064+C1448.1.32.11	INRA, Rennes	France	Inbred	Vicia faba var. equina			Yes	3
C1064+C1448.1.32.11	INRA, Rennes	France	Inbred	Vicia faba var. equina			No	9
C1064+C1448.1.32.11	INRA, Rennes	France	Inbred	Vicia faba var. equina			No	8
C1064+C1448.1.32.11 MINOR	INRA, Rennes	France	Inbred	Vicia faba var. minor			No	9
C1064+C1448.1.6.1	INRA, Rennes	France	Inbred	Vicia faba var. minor			No	9
C1257+C784 +C991.1.5.1.1.MCFM1-3 .1	INRA, Rennes	France	Inbred	Vicia faba var. minor			No	9
C1257+C784+C991.1.3.1.1.2	INRA, Rennes	France	Inbred	Vicia faba var. minor			No	9
C1257+C784+C991.1.5.1.1.3	INRA, Rennes	France	Inbred	Vicia faba var. minor			No	9
C1257+C784+C991.1.6.7.1.3	INRA, Rennes	France	Inbred	Vicia faba var. minor			No	9
C28	The Breeding Station Maribo, Copenhague	Denmark	Inbred	Vicia faba var. equina			Yes	3
C3008+C366.MC1.G1.11	INRA, Rennes	France	Inbred	Vicia faba var. minor			Yes	3
C3008+C896.MC1.1.2.1	INRA, Rennes	France	Inbred	Vicia faba var. minor			No	9
C3008+C896.MC1.72.17.2	INRA, Rennes	France	Inbred	Vicia faba var. major			No	9+1
C3008+C896.MC1.77.3.1	INRA, Rennes	France	Inbred	Vicia faba var. minor			No	9
C301*C286*C347*C356.1	INRA, Rennes	France	Synthetic	Vicia faba var. equina			Yes	3+4
C373+C782.1.1.1.1.1	INRA, Rennes	France	Inbred	Vicia faba var. minor			No	9
C46	The Breeding Station Maribo, Copenhague	Denmark	Inbred	Vicia faba var. equina			Yes	3
C844(1)(4)(1)	INRA, Rennes	France	Inbred	Vicia faba var. equina			No	9
CAGNOTE	GEVES	France	Adv./Improved cultivar	Vicia faba var. equina			Yes	3
CALCHA	Istituto di Genetica Vegetale, Bari	Bolivia	Traditional landrace	Vicia faba var. major			Yes	3
CANAKKALE	USDA, ARS, Western Regional Plant Introduction Station, Washington State University, Pullman	Turkey	Traditional cultivar	Vicia faba var. major			Yes	3
CANAKKALE	USDA, ARS, Western Regional Plant Introduction Station, Washington State University, Pullman	Turkey	Traditional cultivar	Vicia faba var. major			Yes	3
CANAKKALE	USDA, ARS, Western Regional Plant Introduction Station, Washington State University, Pullman	Turkey	Traditional cultivar	Vicia faba var. major			Yes	3
CANAKKALE	USDA, ARS, Western Regional Plant Introduction Station, Washington State University, Pullman	Turkey	Traditional cultivar	Vicia faba var. major			Yes	3
CANAKKALE	USDA, ARS, Western Regional Plant Introduction Station, Washington State University, Pullman	Turkey	Traditional cultivar	Vicia faba var. major			Yes	3
CANAKKALE	USDA, ARS, Western Regional Plant Introduction Station, Washington State University, Pullman	Turkey	Traditional cultivar	Vicia faba var. major			Yes	3
CANAKKALE	USDA, ARS, Western Regional Plant Introduction Station, Washington State University, Pullman	Turkey	Traditional cultivar	Vicia faba var. major			Yes	3
CANAKKALE	USDA, ARS, Western Regional Plant Introduction Station, Washington State University, Pullman	Turkey	Traditional cultivar	Vicia faba var. major			Yes	3
CANAKKALE	USDA, ARS, Western Regional Plant Introduction Station, Washington State University, Pullman	Turkey	Traditional landrace	Vicia faba var. major			Yes	3
CANDELARIA	Unknown	Colombia	Traditional cultivar	Vicia faba var. major			Yes	5
CANDOU 1	INRA, Rennes	China	Traditional landrace	Vicia faba var. major			Yes	3+4
CANDOU 2	Unknown	China	Traditional cultivar	Vicia faba L.			Unknown	Unknown
CANDOU 2	INRA, Rennes	China	Traditional landrace	Vicia faba var. major			Yes	3+4
CANDOU 3	Unknown	China	Traditional cultivar	Vicia faba L.			Unknown	Unknown
CANDOU 4	Unknown	China	Traditional cultivar	Vicia faba L.			Unknown	Unknown
CANDOU 5	Unknown	China	Traditional cultivar	Vicia faba L.			Unknown	Unknown
CANNER	UNILEVER	Netherlands	Adv./Improved cultivar	Vicia faba var. major			Yes	3
CARGO	GEVES	Denmark	Adv./Improved cultivar	Vicia faba var. minor			Yes	3
CARNA	Unknown	United Kingdom	Adv./Improved cultivar	Vicia faba var. equina			Yes	3
CASPAR	Cebeco Seed Innovations Ltd	Netherlands	Adv./Improved cultivar	Vicia faba var. minor			No	8
CAST*TB.E460.1.1.1.MC	INRA, Rennes	France	Inbred	Vicia faba var. minor			No	8+9
CAST*TB.E460.1.1.1.MC	INRA, Rennes	France	Inbred	Vicia faba var. minor			No	8+4
CAST*TB.E460.4.11.5.MC	INRA, Rennes	France	Inbred	Vicia faba var. equina			Yes	3
CASTEL	Tourneur Grandes Cultures Obtentions	France	Adv./Improved cultivar	Vicia faba var. equina			Yes	3
CASTEL	EUFABA	France	Adv./Improved cultivar	Vicia faba var. minor			Yes	3+2
CAUSSADE	INRA, Rennes	France	Inbred	Vicia faba var. equina			Yes	3
CERNAJA	Institute for Agrobotany Tapioszele, Hungary	Hungary	Traditional cultivar	Vicia faba var. major			Yes	3+2
CF SPS	INRA, Rennes	United Kingdom	Inbred	Vicia faba var. major			Yes	3
CH 317	Université d' HOHENHEIM, Mr KITTLITZ	UNITED KINGDOM	Inbred	Vicia faba var. major			Yes	4+3
CH170	Unknown	Unknown	Inbred	Vicia faba L.			No	Unknown
CH170	INRA, Rennes	United Kingdom	Inbred	Vicia faba var. equina			No	8
CH182 PAUCIJUGA	Aberystwyth, UNITED KINGDOM	India	Traditional landrace	Vicia faba subsp. paucijuga			Yes	1
CHACHA	Universidad Nacional Agraria La Molina, Peru	Peru	Traditional landrace	Vicia faba var. minor			Yes	3
CHALUS	Faculty of agronomy of Karadj, Iran	Iran	Traditional landrace	Vicia faba var. major			Yes	3
CHANG HU 10	BLONDEAU (ETS A)	China	Traditional landrace	Vicia faba var. equina			Yes	3+2
CHANG HU 2	BLONDEAU (ETS A)	China	Traditional landrace	Vicia faba var. equina			Yes	3
CHANGJIADOU H1119	CAAS, Beijing	China	Traditional landrace	Vicia faba var. equina			Yes	4
CHAPELLE VOLAND	USDA, ARS, Western Regional Plant Introduction Station, Washington State University, Pullman	France	Traditional landrace	Vicia faba var. minor			Yes	3+2
CHENG HU10	INRA, Dijon	China	Adv./Improved cultivar	Vicia faba var. major			Yes	2+4
CHENG HU11	INRA, Dijon	China	Traditional landrace	Vicia faba var. major			Yes	3
CHENGDU	INRA, Dijon	China	Traditional landrace	Vicia faba var. equina			Yes	3
CHIARO DI TORRE LAMA	CABO, Bornsesteeg, Wageningen	Italy	Traditional cultivar	Vicia faba var. minor			Yes	3
CHINA PBI ECLAIR	ECLAIR	China	Traditional cultivar	Vicia faba L.			Unknown	Unknown
CHINE.1238	Plant Breeding International, Cambridge	China	Traditional landrace	Vicia faba var. equina			Yes	3+4
CHLUMECKY	Vyzkumny Ustav Technickych Plodin a Luskovin, Sumperk-Temenice	Czech Republic Or Slovakia	Traditional landrace	Vicia faba var. minor			Yes	3
CLIPPER	Great Shelford, Cambridge	United Kingdom	Adv./Improved cultivar	Vicia faba var. major			Yes	2+1+3
CLIPPER	EUFABA	United Kingdom	Adv./Improved cultivar	Vicia faba var. equina			Yes	Unknown
CLOSED FLOWER	Plant Breeding International, Cambridge	United Kingdom	Inbred	Vicia faba var. minor			Yes	3
CO11 164/77-1-6	INRA Rennes	Ethiopia	Inbred	Vicia faba var. equina			Yes	3+4
CO11 PRECOCE	INRA, Dijon	France	Inbred	Vicia faba var. minor			Yes	3
CO13	INRA, Dijon	France	Inbred	Vicia faba var. minor			Yes	3+2
CO3BLANCHE	Unknown	France	Inbred	Vicia faba L.			No	Unknown
CO4	INRA, Dijon	France	Inbred	Vicia faba var. minor			Yes	3+1
CO58 PRECOCE	INRA, Dijon	France	Inbred	Vicia faba var. minor			Yes	3
CO59 PRECOCE	INRA, Dijon	France	Inbred	Vicia faba var. minor			Yes	3
CO65	INRA, Dijon	France	Inbred	Vicia faba var. equina			Yes	3
CO65 PRECOCE	INRA, Dijon	France	Inbred	Vicia faba var. equina			Yes	3
CO67	INRA, Dijon	France	Inbred	Vicia faba var. minor			Yes	3
COCI	Unknown	France	Adv./Improved cultivar	Vicia faba L.			Yes	3
COCI	INRA, Rennes	Spain	Adv./Improved cultivar	Vicia faba var. equina			Yes	3
COCKFIELD	Hasler Dunmow, Essex	United Kingdom	Traditional cultivar	Vicia faba var. minor			Yes	3
COCKFIELD	GEVES	Unknown	Unknown	Vicia faba var. equina			Yes	3
COF71/1	Plant Breeding International, Cambridge	United Kingdom	Inbred	Vicia faba var. equina			No	8
COLL 2/77	INRA, Rennes	Ethiopia	Inbred	Vicia faba var. equina			Yes	3
COLL 2/77	INRA, Rennes	Ethiopia	Inbred	Vicia faba var. equina			Yes	3
COLL 27/77	INRA, Rennes	Ethiopia	Inbred	Vicia faba var. equina			Yes	3
COLOMI1	Istituto di Genetica Vegetale, Bari	Bolivia	Traditional landrace	Vicia faba var. major			Yes	3
COLOMI2	Istituto di Genetica Vegetale, Bari	Bolivia	Traditional landrace	Vicia faba var. major			Yes	3
COLOMI5	Istituto di Genetica Vegetale, Bari	Bolivia	Traditional landrace	Vicia faba var. major			Yes	3
COLOMI6	Istituto di Genetica Vegetale, Bari	Bolivia	Traditional landrace	Vicia faba var. major			Yes	3
COLONI	Istituto di Genetica Vegetale, BARI	Bolivia	Traditional landrace	Vicia faba var. major			Yes	4 taché brun
COLUMBA	BLONDEAU (ETS A)	France	Traditional cultivar	Vicia faba var. minor			Yes	3
COLUMBA MAJOR	USDA, ARS, Western Regional Plant Introduction Station, Washington State University, Pullman	France	Traditional cultivar	Vicia faba var. major			Yes	3
COLUMBO	DLF TRIFOLIUM	Denmark	Adv./Improved cultivar	Vicia faba var. minor			No	9
COMPACTA	JIC	United Kingdom	Unknown	Vicia faba var. major			Yes	3
COMPASS	Norddeutsches Pflanzenzucht Hohenlieth, NPZ	Germany	Adv./Improved cultivar	Vicia faba var. equina			Yes	3
CON AMORE	Université d' HOHENHEIM, Mr KITTLITZ	NETHERLANDS	Traditional cultivar	Vicia faba var. major			Yes	3
CONGLI CANDOU	CAAS, Beijing	China	Traditional landrace	Vicia faba var. equina			Yes	3
CORAINES	TEZIER MAROC	Morocco	Traditional landrace	Vicia faba var. minor			Yes	3
CORE 127	Institute for Sustainable Agriculture, CSIC	Spain	Inbred	Vicia faba var. equina			Yes	3
CORNICHELA	Embassy of France in Portugal	Portugal	Traditional landrace	Vicia faba var. major			Yes	3
CORNITCHEVNE	Institut Fur Genetik und Pflanzenzuchtung, Sofia, Bulgarie	Bulgaria	Traditional landrace	Vicia faba var. minor			Yes	3
CORTON	JIC	United Kingdom	Adv./Improved cultivar	Vicia faba var. minor			Yes	3
COTE D'OR	INRA, Rennes	France	Unknown	Vicia faba L.			Yes	Unknown
COTE D'OR 2	INRA	France	Traditional landrace	Vicia faba var. equina			Yes	2+1+3
COTE D'OR BRIOTTET	Particular	France	Traditional landrace	Vicia faba var. equina			Yes	2+3
COTE D'OR COOP POUILLY AUXOIS	Cooperative Pouilly en Auxois	France	Traditional landrace	Vicia faba var. equina			Yes	3
COTE D'OR MELANGE (2135+2136)	INRA, Dijon	France	Inbred	Vicia faba var. minor			Yes	3
COTE D'OR REC87	Unknown	France	Traditional cultivar	Vicia faba var. equina			Yes	Unknown
CRECHNICKI	Vyzkumny Ustav Technickych Plodin a Luskovin, Sumperk-Temenice	Czech Republic	Traditional cultivar	Vicia faba var. equina			Yes	3
CRESTA	Plant Breeding International, Cambridge	United Kingdom	Adv./Improved cultivar	Vicia faba var. equina			No	8+9
CRIMSON FLOWERED	Henry Doubleday Research Association	United Kingdom	Traditional cultivar	Vicia faba var. major			ROUGE	4
CS 20 DK	ICARDA	Ethiopia	Adv./Improved cultivar	Vicia faba var. equina			Yes	3
CS 20DK-B	INRA, Rennes	Ethiopia	Inbred	Vicia faba var. equina			Yes	3
CS200K-4DZR-3 EQUINA	INRA, Rennes	Ethiopia	Inbred	Vicia faba var. equina			Yes	3
CS200K-4DZR-3 MINOR	INRA, Rennes	Ethiopia	Inbred	Vicia faba var. minor			Yes	3
CS20DK-9	INRA, Rennes	Ethiopia	Inbred	Vicia faba var. equina			Yes	3+4
CSERNGNE RUSSKIE	Institute for Agrobotany Tapioszele, Hungary	Unknown	Traditional landrace	Vicia faba var. major			Yes	3
CW(4+2)	INRA, Dijon	France	Inbred	Vicia faba var. equina			No	8
CWB(4)(3)(3)(1)	Unknown	Unknown	Unknown	Vicia faba var. equina			Yes	3
CYPRUS BROAD BEAN	Unknown	Cyprus	Unknown	Vicia faba L.			Unknown	Unknown
D(1)(4)(3)	Unknown	Unknown	Inbred	Vicia faba L.			Yes	5
D.P.A.- 10	Istituto di Genetica Vegetale, Bari	Sweden	Unknown	Vicia faba var. minor			violet	3
D.P.A.- 11	Istituto di Genetica Vegetale, Bari	Sweden	Unknown	Vicia faba var. minor			violet	3
D.P.A.- 15	Istituto di Genetica Vegetale, Bari	Sweden	Unknown	Vicia faba var. minor			violet	3
D.P.A.- 3	Istituto di Genetica Vegetale, Bari	Sweden	Unknown	Vicia faba var. minor			N	3
D.P.A.- 9	Istituto di Genetica Vegetale, Bari	Sweden	Unknown	Vicia faba var. minor			MARRON	3
D4067*FAB.1	INRA, Rennes	France	Inbred	Vicia faba var. minor			Yes	3+2
D4067*FAB.15	INRA, Rennes	France	Inbred	Vicia faba var. equina			Yes	3
DA 86-11 (2)(4)(2)	INRA, Dijon	France	Inbred	Vicia faba var. minor			No	9
DA 86-12 (1)(1)(4)	INRA, Dijon	France	Inbred	Vicia faba var. minor			No	9+8
DA 86-8 (1)(1)(1)	INRA, Dijon	France	Unknown	Vicia faba var. minor			No	8
DAFFA	Plant Breeding International, Cambridge	United Kingdom	Adv./Improved cultivar	Vicia faba var. equina			Yes	3
DAHUDOU H1731	CAAS, Beijing	China	Traditional landrace	Vicia faba var. minor			Yes	3+4
DAHUDOU H1738	CAAS, Beijing	China	Traditional landrace	Vicia faba var. major			Yes	3
DAMAS	GEVES	Syria	Traditional cultivar	Vicia faba var. minor			Yes	3
DANAS	JIC	United Kingdom	Adv./Improved cultivar	Vicia faba var. minor			Yes	3
DANBO	F. Von Lochow-Petkus GmbH	Germany	Adv./Improved cultivar	Vicia faba var. equina			Yes	3
DARCE	JIC	United Kingdom	Adv./Improved cultivar	Vicia faba var. minor			Yes	3
DD(1)	INRA, Dijon	France	Inbred	Vicia faba var. minor			No	9+8
DDF (1)(11)(1)(1)	INRA, Dijon	France	Inbred	Vicia faba var. equina			No	8
DEINIOL	Plant Breeding International, Cambridge	United Kingdom	Adv./Improved cultivar	Vicia faba var. equina			Yes	3+2
DELTA	Tourneur Grandes Cultures Obtentions via LIBRAMONT, Belgium	France	Adv./Improved cultivar	Vicia faba var. equina			Yes	3
DELTA SYN18	INRA, Rennes	France	Synthetic	Vicia faba var. equina			Yes	3
DEZFUL 152	Faculty of agronomy of Karadj, Iran	Iran	Traditional landrace	Vicia faba var. equina			Yes	3
DEZFUL 152B	Faculty of agronomy of Karadj, Iran	Iran	Traditional landrace	Vicia faba var. equina			Yes	3
DI (4)(4)(2)(2)	INRA, Dijon	France	Inbred	Vicia faba var. minor			No	8+9
DI AQUADULCE	USDA, ARS, Western Regional Plant Introduction Station, Washington State University, Pullman	Italy	Traditional cultivar	Vicia faba var. major			Yes	3
DIA*HIV.DIJ (B4)	INRA, Rennes	France	Inbred	Vicia faba var. minor			Yes	3
DIA*HIV.DIJ BC	INRA, Rennes	France	Inbred	Vicia faba var. equina			Yes	3
DIAL(8*7)(1)	INRA, Dijon	France	Inbred	Vicia faba var. equina			Yes	3
DIAL103(4)(5)(2)(2)(2)(1)(1)	INRA, Dijon	France	Unknown	Vicia faba var. equina			No	9
DIALL 42(5)(6)(1)(1)(2)	INRA, Dijon	France	Inbred	Vicia faba var. minor			Yes	3
DIANA	Research Center of Vlaardingen, UNILEVER	Germany	Adv./Improved cultivar	Vicia faba var. minor			Yes	3
DIANA 10-1(2)(1)	INRA, Dijon	France	Inbred	Vicia faba var. minor			Yes	3
DIANA 23-1(1+12)	INRA, Dijon	France	Inbred	Vicia faba var. minor			Yes	3
DIANA 23-2-(1)	INRA, Dijon	France	Inbred	Vicia faba var. minor			Yes	3
DIANA 26-1(2)(2)(2)	INRA, Dijon	France	Inbred	Vicia faba var. equina			No	8+9
DIANA 28-2(2)(2)(2)	INRA, Dijon	France	Inbred	Vicia faba var. equina			Yes	3+4
DIGNE	INRA, Dijon	France	Adv./Improved cultivar	Vicia faba var. minor			Yes	3
DIM	INRA, Dijon	Bulgaria	Traditional landrace	Vicia faba var. equina			Yes	3
DISCO	Agri-Obtentions, Guyancourt	France	Adv./Improved cultivar	Vicia faba var. minor			No	8
DIV 37	INRA, Dijon	France	Inbred	Vicia faba var. equina			Yes	3+4
DIVA	EUFABA	France	Adv./Improved cultivar	Vicia faba var. equina			Yes	3+2+4
DIVA TIGE EN ZIG ZAG	INRA, Dijon	France	Inbred	Vicia faba var. equina			Yes	3+2
DIVINE	Agri-Obtentions, Guyancourt	France	Adv./Improved cultivar	Vicia faba var. equina			Yes	3
DIXIE	Agri-Obtentions, Guyancourt	France	Adv./Improved cultivar	Vicia faba L.			No	8
DJ(3)(2)	INRA, Dijon	France	Inbred	Vicia faba var. equina			No	1+9+8
DO	INRA, Dijon	France	Inbred	Vicia faba var. equina			No	8+9
DOMASNA	USDA, ARS, Western Regional Plant Introduction Station, Washington State University, Pullman	Yugoslavia	Traditional cultivar	Vicia faba var. major			Yes	3
DR' (2)(1)(13)	INRA, Dijon	France	Inbred	Vicia faba var. equina			No	8+4
DR(1)(6)	INRA, Dijon	France	Inbred	Vicia faba var. equina			No	8
DR.30.1.1.1.1	INRA, Rennes	France	Inbred	Vicia faba var. major			Yes	3
DR.4.1.MCFM1-5.G1.MC	INRA, Rennes	France	Inbred	Vicia faba var. minor			Yes	3
DR.4.1.MCFM1-5.G1.MC	INRA, Rennes	France	Inbred	Vicia faba var. minor			Yes	3
DR4.1 (ISLT).26.1.6	INRA, Rennes	France	Synthetic	Vicia faba var. minor			No	9
DREADNOUGHT	USDA, ARS, Western Regional Plant Introduction Station, Washington State University, Pullman	United Kingdom	Adv./Improved cultivar	Vicia faba var. major			Yes	3
DREADNOUGHT	JIC	United Kingdom	Unknown	Vicia faba var. major			Yes	3
DRISA	IHAR, Research Centre at Radzików, PL 05-870 Błonie	Poland	Adv./Improved cultivar	Vicia faba var. equina			Yes	3
DT* DT(DIANA) MALE STERILE DOMINANTE	INRA, Dijon	France	Inbred	Vicia faba var. minor			Yes	3+2
DULUC	Particular	France	Traditional landrace	Vicia faba var. minor			Yes	3
DUTHIL	USDA, ARS, Western Regional Plant Introduction Station, Washington State University, Pullman	France	Traditional landrace	Vicia faba var. major			Yes	3
DWARF WHITE FAN	JIC	United Kingdom	Adv./Improved cultivar	Vicia faba var. major			Yes	3
DZMKT 74-B7	INRA, Rennes	Ethiopia	Inbred	Vicia faba var. equina			Yes	3
E(2)(12)(4)	Unknown	Unknown	Inbred	Vicia faba L.			Unknown	Unknown
EA+EA'	INRA Dijon	France	Inbred	Vicia faba var. equina			Yes	3
EB0T0V(ZT1)	INRA, Dijon	France	NIL	Vicia faba var. equina			No	8
EB0TV(ZT1)	INRA, Dijon	France	NIL	Vicia faba var. equina			No	8
EBTV	INRA, Dijon	France	NIL	Vicia faba var. equina			Yes	3
ECLONISIA	Particular	North Of Africa	Traditional landrace	Vicia faba var. minor			Yes	1+2+3
ECONA	Unknown	Unknown	Adv./Improved cultivar	Vicia faba var. equina			Yes	3
ECONA	INRA, Rennes	Spain	Adv./Improved cultivar	Vicia faba var. major			Yes	3
ED'284V	INRA, Dijon	France	Inbred	Vicia faba var. equina			Yes	3
EE0T0V(ZT2)	INRA, Dijon	France	NIL	Vicia faba var. equina			No	8
EE0TV(ZT2)	INRA, Dijon	France	NIL	Vicia faba var. equina			No	8+9
EET0V	INRA, Dijon	France	NIL	Vicia faba var. minor			Yes	3
EETV	INRA, Dijon	France	NIL	Vicia faba var. equina			Yes	3
EK0T	INRA, Dijon	France	NIL	Vicia faba var. minor			No	8+9
EKT	INRA Dijon	France	NIL	Vicia faba var. minor			Yes	3
EL 1-7-C-5410 (1)(2)	INRA Dijon	France	Inbred	Vicia faba var. equina			No	8+4+9
EL'2-3-19 (1)	INRA, Dijon	France	Inbred	Vicia faba var. minor			No	1+8
EMMA	JIC	United Kingdom	Unknown	Vicia faba var. major			Yes	3
EMUCHAMEL	USDA, ARS, Western Regional Plant Introduction Station, Washington State University, Pullman	Iran	Traditional landrace	Vicia faba var. major			Yes	3
EQUATEUR	Unknown	Unknown	Unknown	Vicia faba L.			Unknown	Unknown
ERFORDIA	IHAR, Research Centre at Radzików, PL 05-870 Błonie	Germany	Adv./Improved cultivar	Vicia faba var. minor			Yes	3
ERFORDIA	Vyzkumny Ustav Technickych Plodin a Luskovin, Sumperk-Temenice	Germany	Traditional cultivar	Vicia faba var. equina			Yes	3
ERNA	Vetomag Vallalat Kutato Kozpontja	Hungary	Inbred	Vicia faba L.			Unknown	Unknown
ESTRIADA MEDIANS	Universidad Nacional Agraria La Molina, Peru	Peru	Traditional landrace	Vicia faba var. equina			Yes	2
ETU	National Seed Development Organization (NSDO)	United Kingdom	Inbred	Vicia faba var. minor			Yes	3
EUREKA	JIC	United Kingdom	Adv./Improved cultivar	Vicia faba var. major			No	8
EX N° 690 BIS	Unknown	Unknown	Inbred	Vicia faba var. minor			Yes	3
EXELLE	CARNEAU	Belgium	Adv./Improved cultivar	Vicia faba var. minor			Yes	3
EXPRESS LONG POD	USDA, ARS, Western Regional Plant Introduction Station, Washington State University, Pullman	United Kingdom	Traditional cultivar	Vicia faba var. major			Yes	3
F1*F1.79LB7(5)(3)	INRA, Dijon	France	Inbred	Vicia faba var. minor			Segregation	3+8
F13 SYM 1	INRA, Dijon	France	Mutant EMS	Vicia faba var. equina			Yes	3
F296	Particular	France	Inbred	Vicia faba var. equina			Yes	3
F303	Particular	France	Inbred	Vicia faba var. equina			Yes	3
F304	INRA, Royaume Du Maroc	Morocco	Inbred	Vicia faba var. major			Yes	2
F305	INRA, Royaume Du Maroc	Morocco	Inbred	Vicia faba var. major			Yes	3
F305	INRA, Royaume Du Maroc	Morocco	Inbred	Vicia faba var. major			Yes	3+2
F315	INRA, Royaume Du Maroc	Morocco	Inbred	Vicia faba var. major			Yes	3
F317	Particular	North Of Africa	Traditional landrace	Vicia faba var. minor			Yes	3
F317 MOROCCO	INRA, Royaume Du Maroc	Morocco	Inbred	Vicia faba var. major			Yes	3
F317/1	Particular	France	Inbred	Vicia faba var. equina			Segregation	3+9
F32 SYM 5	INRA, Dijon	France	Mutant EMS	Vicia faba var. equina			Yes	3
F321	Particular	France	Inbred	Vicia faba var. major			Yes	3
F322	Particular	France	Inbred	Vicia faba var. major			Yes	3
F323	Particular	France	Inbred	Vicia faba var. major			Yes	3
F325	BLONDEAU (ETS A)	China	Traditional landrace	Vicia faba var. equina			Yes	3
F327	Particular	France	Inbred	Vicia faba var. major			Yes	3
F328	INRA, Royaume Du Maroc	Morocco	Inbred	Vicia faba var. equina			Yes	3
F329	INRA, Royaume Du Maroc	Morocco	Inbred	Vicia faba var. major			Yes	3+4
F330	Particular	France	Inbred	Vicia faba var. major			Yes	3+6
F330/1	Particular	France	Inbred	Vicia faba var. major			Yes	3
F331	INRA, Royaume Du Maroc	Morocco	Inbred	Vicia faba var. equina			Yes	3+2
F39.1.3	Particular	Tunisia	Inbred	Vicia faba var. equina			Yes	3+2
F4393	INRA, Rennes	France	Inbred	Vicia faba var. equina			Segregation	3+9
F4404	INRA, Rennes	France	Inbred	Vicia faba var. equina			Segregation	9+3
F48 SYM 4	INRA, Dijon	France	Mutant EMS	Vicia faba var. minor			Yes	3
F6	The Breeding Station Maribo, Copenhague	United Kingdom	Inbred	Vicia faba var. minor			Yes	3
F604	Tourneur Grandes Cultures Obtentions	France	Inbred	Vicia faba var. major			Yes	3
F605	Tourneur Grandes Cultures Obtentions	France	Inbred	Vicia faba var. equina			Yes	3+2
F606	Tourneur Grandes Cultures Obtentions	France	Inbred	Vicia faba var. equina			Yes	3
F607	Tourneur Grandes Cultures Obtentions	France	Inbred	Vicia faba var. equina			Yes	3
F73 SYM 2	INRA, Dijon	France	Mutant EMS	Vicia faba var. minor			Yes	3
FAB.4.1.1.1	INRA, Rennes	France	Inbred	Vicia faba var. equina			Yes	3
FABIOLA	Agri-Obtentions, Guyancourt	France	Adv./Improved cultivar	Vicia faba var. equina			Yes	3
FABIOLA	Agri-Obtentions, Guyancourt	France	Unknown	Vicia faba var. equina			Yes	3
FABIOLA 0T1 ECLAIR	ECLAIR	France	NIL	Vicia faba var. minor			No	9+1
FABIOLA T ECLAIR	ECLAIR	France	NIL	Vicia faba var. minor			Yes	3
FABIOLA ISOGENIQUE 0 TANIN	Unknown	Unknown	NIL	Vicia faba L.			No	Unknown
FABIOLA MC	INRA, Rennes	France	Inbred	Vicia faba var. equina			Yes	3
FAM.10	ICARDA	Syria	Inbred	Vicia faba var. equina			Segregation	8+9+3
FAM.11	ICARDA	Syria	Inbred	Vicia faba var. equina			No	8+4
FAM.12	ICARDA	Syria	Inbred	Vicia faba var. major			Segregation	3+9
FAM.13	ICARDA	Syria	Inbred	Vicia faba var. major			Segregation	3+9+4
FAM.15	ICARDA	Syria	Inbred	Vicia faba var. equina			No	8+4
FAM.18	ICARDA	Syria	Inbred	Vicia faba var. major			Segregation	3+9
FAM.3	ICARDA	Syria	Inbred	Vicia faba var. major			Segregation	3+4
FAM.4	ICARDA	Syria	Inbred	Vicia faba var. equina			No	8+9
FAM.5	ICARDA	Syria	Inbred	Vicia faba var. major			Segregation	4+3+8
FAM.6	ICARDA	Syria	Inbred	Vicia faba var. major			Segregation	8+4+2
FAVA GIGANTE	UNILEVER	Netherlands	Unknown	Vicia faba L.			Unknown	Unknown
FAVINO BIANCO DE TORRE LAMO	INRA, Rennes	Unknown	Traditional cultivar	Vicia faba var. equina			Yes	3
FB	Institut Fur Genetik und Pflanzenzuchtung, Sofia, Bulgarie	Bulgaria	Inbred	Vicia faba var. equina			Yes	3
FBM.408	INRA, Rennes	France	Inbred	Vicia faba var. major			Yes	3
FD492	Unknown	France	Unknown	Vicia faba L.			Unknown	Unknown
FELIGREEN BROAD BEAN	Zwaan and Zoon BV, Voorburg	Netherlands	Adv./Improved cultivar	Vicia faba var. equina			Unknown	3
FELIX	ICARDA	Netherlands	Adv./Improved cultivar	Vicia faba var. major			Yes	3
FEVE SEVILLE	INRA, Dijon	Spain	Traditional cultivar	Vicia faba var. major			Yes	3
FEVER.6.9019	MARIBO	Unknown	Inbred	Vicia faba var. equina			Yes	3
FEVEROLE du GERS	USDA, ARS, Western Regional Plant Introduction Station, Washington State University, Pullman	France	Traditional landrace	Vicia faba var. minor			Yes	3+1
FEVETTE DU YEMEN	INRA, Montpellier	Yemen	Traditional landrace	Vicia faba L.			Yes	3+2
FILLBASKET	USDA, ARS, Western Regional Plant Introduction Station, Washington State University, Pullman	United Kingdom	Adv./Improved cultivar	Vicia faba var. major			Yes	3
FINE PACK	UNILEVER	Netherlands	Traditional cultivar	Vicia faba var. major			Yes	3
FIOLETOWY CZYSOWSKICH	IHAR, Research Centre at Radzików, PL 05-870 Błonie	Poland	Adv./Improved cultivar	Vicia faba var. minor			Yes	6
FLORENCE	Institute for Agrobotany Tapioszele, Hungary	Italy	Traditional landrace	Vicia faba var. equina			Yes	3+2
FOD KABIR/SEGHIR 303	Istituto di Genetica Vegetale, Bari	Yemen	Traditional landrace	Vicia faba var. equina			Yes pâle	3
FOD SEGHIR 260	Istituto di Genetica Vegetale, Bari	Yemen	Traditional landrace	Vicia faba L.			Yes	3
FOM.408	INRA, Rennes	Portugal	Inbred	Vicia faba var. major			Yes	3
FONSECA BROAD BEAN	JIC	United Kingdom	Adv./Improved cultivar	Vicia faba var. major			Yes	3
FOUL 111	Istituto di Genetica Vegetale, Bari	Yemen	Traditional landrace	Vicia faba var. minor			Yes	3
FOUL 214	Istituto di Genetica Vegetale, Bari	Yemen	Unknown	Vicia faba var. minor			Yes	3
FOUL 219	Istituto di Genetica Vegetale, Bari	Yemen	Traditional landrace	Vicia faba var. minor			Yes	3
FOUL 417	Istituto di Genetica Vegetale, Bari	Yemen	Traditional landrace	Vicia faba L.			Yes	3
FOUL 431	Istituto di Genetica Vegetale, Bari	Yemen	Traditional landrace	Vicia faba var. minor			Yes	3
FOUL 489	Istituto di Genetica Vegetale, Bari	Yemen	Unknown	Vicia faba var. minor			Yes	3
FOUL 497	Istituto di Genetica Vegetale, Bari	Yemen	Unknown	Vicia faba var. equina			Yes	3
FOUL 75	Istituto di Genetica Vegetale, Bari	Yemen	Unknown	Vicia faba var. minor			Yes	3
FRANCO/RUSSIAN	JIC	United Kingdom	Inbred	Vicia faba var. equina			Yes	1+6
FRIBO	Institut Fur Genetik und Pflanzenzuchtung, Sofia, Bulgarie	Germany	Adv./Improved cultivar	Vicia faba var. equina			Yes	3
FRIBO	IHAR, Research Centre at Radzików, PL 05-870 Błonie	Germany	Adv./Improved cultivar	Vicia faba var. equina			Yes	3
FRIBO	Vyzkumny Ustav Technickych Plodin a Luskovin, Sumperk-Temenice	Germany	Traditional cultivar	Vicia faba var. equina			Yes	3
FS 105	INRA, Royaume Du Maroc	Morocco	Inbred	Vicia faba var. major			Yes	3
FS 108	INRA, Royaume Du Maroc	Morocco	Inbred	Vicia faba var. equina			Yes	3
FS 115	INRA, Royaume Du Maroc	Morocco	Inbred	Vicia faba var. major			Yes	3
FS 88	INRA, Royaume Du Maroc	Morocco	Inbred	Vicia faba var. major			Yes	3
FS.330	Particular	France	Inbred	Vicia faba var. minor			Yes	3+6
FS.332	Particular	France	Inbred	Vicia faba var. equina			Yes	3
FS309B	Particular	France	Inbred	Vicia faba var. equina			Yes	3+6
FULLBERGS DUNSERNER ACKERBOHNE	IHAR, Research Centre at Radzików, PL 05-870 Błonie	Germany	Traditional landrace	Vicia faba var. equina			Yes	2
FULLBERGS KLEINE THUERINGEN	IHAR, Research Centre at Radzików, PL 05-870 Błonie	Germany	Traditional landrace	Vicia faba var. major			Yes	3
G 58 MAINT	INRA, Dijon	France	Inbred	Vicia faba L.			Yes	3
G 58 MS 350	INRA, Dijon	France	Inbred	Vicia faba L.			Yes	3
G10	ENSAA, Dijon	Nepal	Traditional landrace	Vicia faba var. equina			Yes	2+4
G107.A	INRA, Rennes	France	Inbred	Vicia faba var. equina			Yes	3
G107AC 290	INRA, Rennes	France	Inbred	Vicia faba var. equina			Yes	3
G108.D	INRA, Rennes	France	Inbred	Vicia faba L.			Yes	Unknown
G108.D 291	INRA, Rennes	France	Inbred	Vicia faba var. equina			Yes	3
G4(1*2)	INRA, Rennes	France	Inbred	Vicia faba var. equina			Yes	3
G46	Unknown	France	Inbred	Vicia faba L.			Unknown	Unknown
G62	Unknown	France	Inbred	Vicia faba L.			Unknown	Unknown
G7	INRA, Rennes	France	Inbred	Vicia faba var. equina			Yes	3
G77	INRA, Dijon	Unknown	Inbred	Vicia faba var. major			Yes	3
G8.B	INRA, Rennes	France	Inbred	Vicia faba L.			Unknown	Unknown
G8.B S214	INRA, Rennes	France	Inbred	Vicia faba var. minor			Yes	3
G84	INRA, Rennes	France	Inbred	Vicia faba var. equina			Yes	2
G85.A	INRA, Rennes	France	Inbred	Vicia faba L.			Unknown	Unknown
G85.A R289	INRA, Rennes	France	Inbred	Vicia faba var. minor			Yes	3
GA BL 107	GAE Recherche	France	Inbred	Vicia faba var. equina			Yes	3
GADADOU	Yunnan University	China	Traditional landrace	Vicia faba var. equina			Yes	3
GARTONS SQ	JIC	United Kingdom	Unknown	Vicia faba var. equina			Yes	Unknown
GEMINI	Univertsity Degli Studi Di Palermo	Italy	Unknown	Vicia faba var. major			Yes	3+4
GEMINI PALERME	INRA, Rennes	Italy	Traditional cultivar	Vicia faba var. major			Yes	3+4
GENETIC MS	Plant Breeding International, Cambridge	United Kingdom	Inbred	Vicia faba var. minor			Yes	3
GEO	GEVES Radié	Germany	Adv./Improved cultivar	Vicia faba var. equina			Yes	3
GF46 MAINT	INRA, Dijon	France	Inbred	Vicia faba var. minor			Yes	3
GIANT GREEN WINDSOR	USDA, ARS, Western Regional Plant Introduction Station, Washington State University, Pullman	United Kingdom	Traditional cultivar	Vicia faba var. major			Yes	4
GIANT LONG POD	USDA, ARS, Western Regional Plant Introduction Station, Washington State University, Pullman	Australia	Adv./Improved cultivar	Vicia faba var. major			Yes	3
GIANT LONG POD	USDA, ARS, Western Regional Plant Introduction Station, Washington State University, Pullman	Australia	Traditional cultivar	Vicia faba var. major			Yes	3+4
GIANT THREE SEEDED	USDA, ARS, Western Regional Plant Introduction Station, Washington State University, Pullman	Japan	Traditional cultivar	Vicia faba var. major			Yes	3
GIANT WHITE BROADBEAN	USDA, ARS, Western Regional Plant Introduction Station, Washington State University, Pullman	United Kingdom	Traditional cultivar	Vicia faba var. major			Yes	3
GIANT WHITE WINDSOR	JIC	United Kingdom	Unknown	Vicia faba var. major			Yes	Unknown
GIZA 2	ICARDA	Egypt	Adv./Improved cultivar	Vicia faba var. major			Yes	3
GIZA 3	Université de Franche Comté, Besançon	Egypt	Adv./Improved cultivar	Vicia faba var. major			Yes	3
GIZA 3	ICARDA	Egypt	Adv./Improved cultivar	Vicia faba var. major			Yes	3
GIZA 4	ICARDA	Egypt	Adv./Improved cultivar	Vicia faba var. major			Yes	3
GIZA 402	ICARDA	Egypt	Adv./Improved cultivar	Vicia faba var. major			Yes	3+4
GIZA 429	ICARDA	Egypt	Adv./Improved cultivar	Vicia faba var. major			Yes	3
GIZA 461	ICARDA	Egypt	Adv./Improved cultivar	Vicia faba var. major			Yes	3
GIZA 714	ICARDA	Egypt	Adv./Improved cultivar	Vicia faba var. major			Yes	3
GIZA 716	ICARDA	Egypt	Adv./Improved cultivar	Vicia faba var. major			Yes	3
GIZA 717	ICARDA	Egypt	Adv./Improved cultivar	Vicia faba var. major			Yes	3
GIZA BLANCA	ICARDA	Egypt	Adv./Improved cultivar	Vicia faba var. major			Yes	3+4
GIZA.2.MC	INRA, Rennes	Egypt	Inbred	Vicia faba var. major			Yes	3
GL 901	Saatzucht Gleisdorf Ges.mbH	Austria	Inbred	Vicia faba var. equina			No	8+1
GL 902	Saatzucht Gleisdorf Ges.mbH	Austria	Inbred	Vicia faba var. minor			No	8+9
GL 903	Saatzucht Gleisdorf Ges.mbH	Austria	Inbred	Vicia faba var. minor			Yes	3
GL 904	Saatzucht Gleisdorf Ges.mbH	Austria	Inbred	Vicia faba var. minor			Yes	3
GL 905	Saatzucht Gleisdorf Ges.mbH	Austria	Inbred	Vicia faba var. minor			Yes	3
GL0303	Saatzucht Gleisdorf Ges.mbH	Austria	Inbred	Vicia faba var. equina			Yes	3
GLACIER	Plant Breeding International, Cambridge	United Kingdom	Adv./Improved cultivar	Vicia faba var. equina			No	8
GLv(2)(5)(1)(1)	EUFABA	France	Inbred	Vicia faba var. equina			Yes	3
GRECE	Istituto di Genetica Vegetale, Bari	Greece	Traditional landrace	Vicia faba var. major			Yes	3
GREEN MASTERPIECE	USDA, ARS, Western Regional Plant Introduction Station, Washington State University, Pullman	United Kingdom	Traditional cultivar	Vicia faba var. major			Yes	3+4
GREEN WINDSOR	ICARDA	United Kingdom	Adv./Improved cultivar	Vicia faba var. major			Yes	3+4
GROUPE MIXTE (T380+410+433+483+666).G1	INRA, Rennes	France	Synthetic	Vicia faba var. minor			Yes	3
GRUMPERLE	GEVES	Germany	Traditional cultivar	Vicia faba var. equina			Yes	3+4
GRYF	GEVES	Poland	Adv./Improved cultivar	Vicia faba var. equina			Yes	3
H/938.1.1.1.1	INRA, Rennes	France	Inbred	Vicia faba var. equina			Yes	4
H/938.F.10.4.MC1-9.1.G1	INRA Rennes	France	Inbred	Vicia faba var. minor			Yes	3+4
H/938.F.2.1.11.1	INRA, Rennes	France	Inbred	Vicia faba var. equina			Yes	3
H1040	CAAS, Beijing	China	Traditional landrace	Vicia faba var. equina			Yes	3+4
H1044	CAAS, Beijing	China	Traditional landrace	Vicia faba var. major			Yes	4
H1066	CAAS, Beijing	China	Traditional landrace	Vicia faba var. equina			Yes	3+2+4
H1069	CAAS, Beijing	China	Traditional landrace	Vicia faba var. equina			Yes	3+4
H1172	CAAS, Beijing	China	Traditional landrace	Vicia faba var. equina			Yes	4+2
H1176	CAAS, Beijing	China	Traditional landrace	Vicia faba var. equina			Yes	4+2
H1263	CAAS, Beijing	China	Traditional landrace	Vicia faba var. major			Yes	3+4
H1268	CAAS, Beijing	China	Traditional landrace	Vicia faba var. major			Yes	2+4
H1284	CAAS, Beijing	China	Traditional landrace	Vicia faba var. equina			Yes	3+4
H1289	CAAS, Beijing	China	Traditional landrace	Vicia faba var. equina			Yes	3+4
H1302	CAAS, Beijing	China	Traditional landrace	Vicia faba var. equina			Yes	3+4
H1305	CAAS, Beijing	China	Traditional landrace	Vicia faba var. equina			Yes	3+4
H1745	CAAS, Beijing	China	Traditional landrace	Vicia faba var. major			Yes	3
H1753	CAAS, Beijing	China	Traditional landrace	Vicia faba var. minor			Yes	3
H1765	CAAS, Beijing	China	Traditional landrace	Vicia faba var. major			Yes	3
H1767	CAAS, Beijing	China	Traditional landrace	Vicia faba var. major			Yes	3
H1773	CAAS, Beijing	China	Traditional landrace	Vicia faba var. major			Yes	3
H1775	CAAS, Beijing	China	Traditional landrace	Vicia faba var. equina			Yes	3
H1777	CAAS, Beijing	China	Traditional landrace	Vicia faba var. major			Yes	3
H1778	CAAS, Beijing	China	Traditional landrace	Vicia faba var. major			Yes	3
H1779	CAAS, Beijing	China	Traditional landrace	Vicia faba var. equina			Yes	3
H1782	CAAS, Beijing	China	Traditional landrace	Vicia faba var. major			Yes	3
H1784	CAAS, Beijing	China	Traditional landrace	Vicia faba var. equina			Yes	3
H1785	CAAS, Beijing	China	Traditional landrace	Vicia faba var. major			Yes	3
H1796	CAAS, Beijing	China	Traditional landrace	Vicia faba var. equina			Yes	3
H1800	CAAS, Beijing	China	Traditional landrace	Vicia faba var. equina			Yes	3
H1803	CAAS, Beijing	China	Traditional landrace	Vicia faba var. major			Yes	3
H2536	CAAS, Beijing	China	Traditional landrace	Vicia faba var. major			Yes	3
H2538	Unknown	China	Traditional cultivar	Vicia faba L.			Unknown	Unknown
H3.T3.1.3.13.1.6.4.1.1F.1.1	INRA, Rennes	France	Inbred	Vicia faba var. minor			Yes	3+4
H3.T3.1.3.13.1.6.4.1.1F.1.38	INRA, Rennes	France	Inbred	Vicia faba var. minor			Yes	3
H3.T3.1.3.17.3.MLFM4.5.1.G1	INRA, Rennes	France	Inbred	Vicia faba var. minor			Yes	3
H3.T3.1.3.17.5.1.1.1.2	INRA, Rennes	France	Inbred	Vicia faba var. equina			Yes	3
H3.T3.1.3.21.1.4.2.1	INRA, Rennes	France	Inbred	Vicia faba var. equina			Yes	3
H3.T3.1.5F.1F.18.1.4.1.1.1.1	INRA, Rennes	France	Inbred	Vicia faba var. equina			Yes	3
H3.T3.1.5F.1F.27.2.4.4.1.1.1	INRA, Rennes	France	Inbred	Vicia faba var. major			Yes	3
H3.T3.1.5F.3F.17.1.3.1.MC1-4.G1	INRA, Rennes	France	Inbred	Vicia faba var. major			Yes	3+2
H3.T3.1.5F.3F.19.2.6.1.MC4-7	INRA, Rennes	France	Inbred	Vicia faba var. equina			Yes	3
H3.T3.2.1.22.2.1.4.1.1F.2.F.1.1	INRA, Rennes	France	Inbred	Vicia faba var. minor			Yes	3
H3.T3.2.2.18.2.3.ML1-6	INRA, Rennes	France	Inbred	Vicia faba var. equina			Yes	3+2
H3.T3.2.2.24.4.1.4.1.1	INRA, Rennes	France	Inbred	Vicia faba var. equina			Yes	3
H3.T3.2.4.1F.25.3.1.1	INRA, Rennes	France	Inbred	Vicia faba var. equina			Yes	3
H3025	CAAS, Beijing	China	Traditional landrace	Vicia faba var. major			Yes	3
H3163	CAAS, Beijing	China	Traditional landrace	Vicia faba var. major			Yes	4+2
H3186	CAAS, Beijing	China	Traditional landrace	Vicia faba var. major			Yes	4+2
H3187	CAAS, Beijing	China	Traditional landrace	Vicia faba var. major			Yes	4+2
H3312	CAAS, Beijing	China	Traditional landrace	Vicia faba var. major			Yes	2+4
H3319	CAAS, Beijing	China	Traditional landrace	Vicia faba var. major			Yes	2+4
H3320	CAAS, Beijing	China	Traditional landrace	Vicia faba var. major			Yes	2+4
H3323	CAAS, Beijing	China	Traditional landrace	Vicia faba var. major			Yes	2+4
H3324	CAAS, Beijing	China	Traditional landrace	Vicia faba var. major			Yes	2+4
H3325	CAAS, Beijing	China	Traditional landrace	Vicia faba var. major			Yes	2+4
H4.T4.3.2F.1F.26.3.1.1.1.MCFM1-4.G2	INRA, Rennes	France	Inbred	Vicia faba var. equina			Yes	3
H4.T4.3.3F.21.1.2.1.3.1.1	INRA, Rennes	France	Inbred	Vicia faba var. equina			Yes	3+2
HABA AGUADULCE	ETSIAM-Universidad de Córdoba	Spain	Traditional cultivar	Vicia faba var. major			Yes	3
HABA ANC 313	Universidad Nacional Agraria La Molina, Peru	Peru	Traditional landrace	Vicia faba var. major			Yes	3+4
HABA CHAUCHA	Unknown	Ecuador	Traditional landrace	Vicia faba var. major			Yes	3 spot rge
HABA EXTRALARGA	INSTITUTO COLOMBIANO AGROPECUARIO	Colombia	Traditional landrace	Vicia faba var. equina			Yes	3
HABA HUARMI	Unknown	Ecuador	Traditional landrace	Vicia faba var. major			Yes	3
HABA NUYA	Unknown	Ecuador	Traditional cultivar	Vicia faba L.			Unknown	Unknown
HABILLA VERDE	Unknown	Ecuador	Traditional landrace	Vicia faba var. major			Yes	4
HAJI ABAD	Faculty of agronomy of Karadj, Iran	Iran	Traditional landrace	Vicia faba var. equina			Yes	3+6
HANCHUAN 1	CAAS, Beijing	China	Traditional landrace	Vicia faba var. equina			Yes	3+2+4
HANCHUAN 2	CAAS, Beijing	China	Traditional landrace	Vicia faba var. equina			Yes	2+4
HANGDOWN LONGPOD	JIC	United Kingdom	Unknown	Vicia faba var. major			Yes	3
HARDY TIC	Plant Breeding International, Cambridge	United Kingdom	Inbred	Vicia faba var. minor			Yes	3
HB 65	University Of Saskatchewan, Saskatoon	Canada	Inbred	Vicia faba var. equina			Yes	3
HD(2)(1)	INRA, Dijon	France	Inbred	Vicia faba var. minor			No	8+9
HD(2)(1)	INRA, Dijon	France	Inbred	Vicia faba var. minor			No	9+8
HEDIN	JIC	Germany	Adv./Improved cultivar	Vicia faba var. equina			Yes	3
HELLA	MARIBO	Austria	Adv./Improved cultivar	Vicia faba var. equina			No	8
HENHAM	JIC	United Kingdom	Unknown	Vicia faba var. equina			Yes	Unknown
HERRA	GEVES	Germany	Adv./Improved cultivar	Vicia faba var. minor			Yes	3+4
HERZ FREYA	IHAR, Institut Hodowli Aklimatyzacji Roslin	Germany	Traditional cultivar	Vicia faba var. equina			Yes	3+2
HERZ FREYA	N.I. Vavilov Research Institute, VIR, St Petersbourg	Germany	Unknown	Vicia faba var. equina			Yes	3
HERZ FREYA	BLONDEAU (ETS A)	Germany	Unknown	Vicia faba L.			Yes	Unknown
HETCHENG	Unknown	China	Traditional landrace	Vicia faba var. equina			Yes	3
HG115.C	INRA, Rennes	France	Inbred	Vicia faba var. major			Yes	3
HG115.N S227	INRA, Rennes	France	Inbred	Vicia faba var. major			Yes	3
HG115.NB	INRA, Rennes	France	Inbred	Vicia faba L.			Unknown	Unknown
HG115C 292	INRA, Rennes	France	Inbred	Vicia faba L.			Unknown	Unknown
HI 1	Istituto di Genetica Vegetale, Bari	Sweden	Unknown	Vicia faba var. equina			Yes	3
HI 2	Istituto di Genetica Vegetale, Bari	Sweden	Unknown	Vicia faba var. minor			Yes	3
HI.MC.G3	INRA, Rennes	France	Synthetic	Vicia faba var. equina			Yes	3+4
HIGH LECTIN	Plant Breeding International, Cambridge	United Kingdom	NIL	Vicia faba var. minor			Yes	2
HIOSKA 1	Institut Fur Genetik und Pflanzenzuchtung, Sofia, Bulgarie	Bulgaria	Traditional landrace	Vicia faba var. major			Yes	3
HIOSKA 2	Institut Fur Genetik und Pflanzenzuchtung, Sofia, Bulgarie	Bulgaria	Traditional landrace	Vicia faba var. major			Yes	3
HIOSKA 304	IHAR, Research Centre at Radzików, PL 05-870 Błonie	Poland	Adv./Improved cultivar	Vicia faba var. major			Yes	3
HIRAPETRA	IHAR, Research Centre at Radzików, PL 05-870 Błonie	Poland	Adv./Improved cultivar	Vicia faba var. equina			Yes	3
HISSAR	National Bureau of Plant Genetic Resources, IARI, New Delhi	India	Traditional landrace	Vicia faba L.			Yes	3
HIVERNA	EUFABA	Germany	Adv./Improved cultivar	Vicia faba var. equina			Yes	3
HJ(1)(4)	INRA, Dijon	France	Inbred	Vicia faba var. minor			No	9
HJA 70011	JIC	Unknown	Inbred	Vicia faba L.			Yes	1+2+6
HLUMETZKI	Institut Fur Genetik und Pflanzenzuchtung, Sofia, Bulgarie	Bulgaria	Traditional landrace	Vicia faba var. minor			Yes	3
HMELNITCKIE	N.I. Vavilov Research Institute, VIR, St Petersbourg	Ukraine	Traditional cultivar	Vicia faba var. equina			Yes	3
HO161	CAAS, Beijing	China	Traditional landrace	Vicia faba var. equina			Yes	3+4
HO163	CAAS, Beijing	China	Traditional landrace	Vicia faba var. equina			Yes	3
HO164	CAAS, Beijing	China	Traditional landrace	Vicia faba var. equina			Yes	3+4
HO172	CAAS, Beijing	China	Traditional landrace	Vicia faba var. equina			Yes	3
HO182	CAAS, Beijing	China	Traditional landrace	Vicia faba var. equina			Yes	3
HO192	CAAS, Beijing	China	Traditional landrace	Vicia faba var. equina			Yes	3
HO198	CAAS, Beijing	China	Traditional landrace	Vicia faba var. equina			Yes	3
HO213	CAAS, Beijing	China	Traditional landrace	Vicia faba var. major			Yes	3
HO217	CAAS, Beijing	China	Traditional landrace	Vicia faba var. equina			Yes	3+4
HO228	CAAS, Beijing	China	Traditional landrace	Vicia faba var. equina			Yes	3
HO235	CAAS, Beijing	China	Traditional landrace	Vicia faba var. equina			Yes	3
HO241	CAAS, Beijing	China	Traditional landrace	Vicia faba var. equina			Yes	3
HOBBIT	Norddeutsches Pflanzenzucht Hohenlieth, NPZ	Germany	Adv./Improved cultivar	Vicia faba var. equina			Yes	3
HODRA	Von den Berg, Naaldwijk	Netherlands	Traditional landrace	Vicia faba var. major			Yes	3
HOLANDA	Unknown	Unknown	Traditional cultivar	Vicia faba var. major			Yes	3
HOROSTKOVSKIE	N.I. Vavilov Research Institute, VIR, St Petersbourg	Ukraine	Traditional cultivar	Vicia faba var. equina			Yes	3
HORSE BEAN	Unknown	Japan	Unknown	Vicia faba L.			Unknown	Unknown
HTI	Plant Breeding International, Cambridge	Denmark	NIL	Vicia faba var. minor			Yes	1+3
HU DOU 1	INRA, Rennes	China	Traditional landrace	Vicia faba var. major			Yes	3
HU DOU 2	INRA, Rennes	China	Traditional landrace	Vicia faba var. major			Yes	3+4
HU DOU 3	INRA, Rennes	China	Traditional landrace	Vicia faba var. major			Yes	3
HU DOU 4	INRA, Rennes	China	Traditional landrace	Vicia faba var. equina			Yes	3
HU DOU 5	INRA, Rennes	China	Traditional landrace	Vicia faba var. major			Yes	3
HU DOU 6	INRA, Rennes	China	Traditional landrace	Vicia faba var. equina			Segregation	3
HUAIANBAIPI H1023	CAAS, Beijing	China	Traditional landrace	Vicia faba var. major			Yes	4
HUAMANGILLO (1973)	Université d' HOHENHEIM, Mr KITTLITZ	PERU	Traditional landrace	Vicia faba var. major			Yes	3
HUANCAJO(1562+1563)	BiO3P, INRA Rennes	Peru	Traditional landrace	Vicia faba var. equina			Yes	3
HUARRAZ	BiO3P, INRA Rennes	Peru	Traditional landrace	Vicia faba var. major			Yes	4
HUDEIBA 93	ICARDA	Sudan	Adv./Improved cultivar	Vicia faba var. major			Yes	3
I.C.83	IARI via PULLMAN	India	Traditional cultivar	Vicia faba var. minor			Yes	3
IB21	Plant Breeding International, Cambridge	United Kingdom	Inbred	Vicia faba var. equina			Yes	3
IB21 SELECTION FROID	INRA, Dijon	France	Inbred	Vicia faba var. equina			Yes	3
IB25	Plant Breeding International, Cambridge	United Kingdom	Inbred	Vicia faba var. major			Yes	3
IB38	Plant Breeding International, Cambridge	United Kingdom	Inbred	Vicia faba var. equina			No	9
IB59	Plant Breeding International, Cambridge	United Kingdom	Inbred	Vicia faba var. equina			Segregation	3+8
ICA	INRA, Dijon	Peru	Traditional landrace	Vicia faba var. major			Yes	3
ICA CASTILLA	Universidad Nacional Agraria La Molina, Peru	Peru	Traditional landrace	Vicia faba var. major			Yes	4
ILB 538	Istituto di Genetica Vegetale, Bari	Ethiopia	Unknown	Vicia faba var. minor			Yes	3
ILB 539	Istituto di Genetica Vegetale, Bari	Ethiopia	Unknown	Vicia faba var. equina			Yes	3
ILB 540	Istituto di Genetica Vegetale, Bari	Ethiopia	Traditional landrace	Vicia faba var. equina			Yes	3
ILB 541	Istituto di Genetica Vegetale, Bari	Ethiopia	Unknown	Vicia faba var. minor			Yes	3
ILB 542	Istituto di Genetica Vegetale, Bari	Ethiopia	Unknown	Vicia faba var. minor			Yes	3
ILB 543	Istituto di Genetica Vegetale, Bari	Ethiopia	Unknown	Vicia faba var. equina			Yes	3
ILB 544	Istituto di Genetica Vegetale, Bari	Ethiopia	Unknown	Vicia faba var. minor			Yes	3
ILB 545	Istituto di Genetica Vegetale, Bari	Ethiopia	Unknown	Vicia faba var. minor			Yes	3
ILB 546	Istituto di Genetica Vegetale, Bari	Ethiopia	Unknown	Vicia faba var. minor			Yes	3
ILB 795	Istituto di Genetica Vegetale, Bari	Afghanistan	Unknown	Vicia faba var. equina			Yes	3+2
ILB 796	Istituto di Genetica Vegetale, Bari	Afghanistan	Traditional landrace	Vicia faba L.			Yes	2+1
ILB 802	Istituto di Genetica Vegetale, Bari	Afghanistan	Unknown	Vicia faba var. minor			Yes	3+4
ILB 804	Istituto di Genetica Vegetale, Bari	Afghanistan	Unknown	Vicia faba var. minor			Yes	1
ILB 815	Istituto di Genetica Vegetale, Bari	Algeria	Unknown	Vicia faba var. equina			Yes	3
ILB 901	Istituto di Genetica Vegetale, Bari	Ethiopia	Unknown	Vicia faba var. equina			Yes	3
ILB 902	Istituto di Genetica Vegetale, Bari	Ethiopia	Unknown	Vicia faba var. equina			Yes	3
ILB 903	Istituto di Genetica Vegetale, Bari	Ethiopia	Unknown	Vicia faba var. major			Yes	3
ILB 904	Istituto di Genetica Vegetale, Bari	Ethiopia	Unknown	Vicia faba var. equina			Yes	3+2+4
ILB 907	Istituto di Genetica Vegetale, Bari	Ethiopia	Unknown	Vicia faba var. minor			Yes	3
ILB 909	Istituto di Genetica Vegetale, Bari	Ethiopia	Unknown	Vicia faba var. major			Yes	3
ILB 911	Istituto di Genetica Vegetale, Bari	Ethiopia	Unknown	Vicia faba var. minor			Yes	3
ILB 914	Istituto di Genetica Vegetale, Bari	Algeria	Unknown	Vicia faba var. major			Yes	3
ILB 916	Istituto di Genetica Vegetale, Bari	Algeria	Unknown	Vicia faba var. major			Yes	3
ILB 935	Istituto di Genetica Vegetale, Bari	Algeria	Unknown	Vicia faba var. equina			Yes	3
ILB 944	Istituto di Genetica Vegetale, Bari	Afghanistan	Unknown	Vicia faba var. minor			Yes	3
ILB 945	Istituto di Genetica Vegetale, Bari	Afghanistan	Unknown	Vicia faba var. minor			Yes	3+4
ILB 946	Istituto di Genetica Vegetale, Bari	Afghanistan	Unknown	Vicia faba var. equina			Yes	3+2
ILB 966	Istituto di Genetica Vegetale, Bari	Ethiopia	Unknown	Vicia faba var. major			Yes	3
ILB 967	Istituto di Genetica Vegetale, Bari	Ethiopia	Unknown	Vicia faba var. equina			Yes	2
ILB3026.5.1	ICARDA	Ecuador	Inbred	Vicia faba var. minor			Yes	3
IMPERIAL GREEN LONGPOD	Plant Breeding International, Cambridge	United Kingdom	Traditional cultivar	Vicia faba var. major			Yes	4
IMPERIAL WHITE LONGPOD	Plant Breeding International, Cambridge	United Kingdom	Traditional cultivar	Vicia faba var. major			Yes	3
IMPROVED LONG POD	USDA, ARS, Western Regional Plant Introduction Station, Washington State University, Pullman	United States	Adv./Improved cultivar	Vicia faba var. minor			Yes	3
IP2 (2)(5)	INRA, Dijon	France	Inbred	Vicia faba var. equina			No	8+9
IREGI	Istituto di Genetica Vegetale, Bari	Hungary	Unknown	Vicia faba var. minor			Yes	3
IRENA	EUFABA	France	Adv./Improved cultivar	Vicia faba var. equina			Yes	3
IS (1)(3)	INRA, Dijon	France	Inbred	Vicia faba var. equina			No	9
ISOGFABIO	Unknown	Unknown	Unknown	Vicia faba L.			Unknown	Unknown
IT(3)(1)(5)	INRA, Dijon	France	Inbred	Vicia faba var. major			No	8
IVS 1	DURHAM University	United Kingdom	Inbred	Vicia faba var. equina			Yes	3
JAUNE CUZCO MOYOCOCCHA	INRA, Dijon	Peru	Traditional landrace	Vicia faba var. major			Yes	7
JOEGEVA	Jõgeva Plant Breeding Institute	Estonia	Traditional cultivar	Vicia faba var. equina			Yes	3
JP2(2)(5)(MEL)	INRA Dijon	France	Inbred	Vicia faba var. equina			No	9
JS 290667 0503	Agricultural Research Institut ARAKI, IZMIR	Turkey	Inbred	Vicia faba var. equina			Yes	3
JS 290667 0511	Agricultural Research Institut ARAKI, IZMIR	Turkey	Inbred	Vicia faba var. equina			Yes	3
JS(1)(3)(MEL)	INRA, Dijon	France	Inbred	Vicia faba var. equina			No	4+9
JUBILEE HYSOR	Plant Breeding International, Cambridge	United Kingdom	Unknown	Vicia faba L.			Unknown	Unknown
K 0017	Yunnan University	China	Traditional landrace	Vicia faba var. major			Yes	3
K 0100	Yunnan University	China	Traditional landrace	Vicia faba var. equina			Yes	3
K 0131	Yunnan University	China	Traditional landrace	Vicia faba var. equina			Yes	3
K 0131 "HIGH PROTEIN"	Yunnan University	China	Traditional landrace	Vicia faba var. major			Yes	3
K 0132	Yunnan University	China	Traditional landrace	Vicia faba var. major			Yes	2+3
K 0133	Yunnan University	China	Traditional landrace	Vicia faba var. major			Yes	3+2
K 0139	Yunnan University	China	Traditional landrace	Vicia faba var. equina			Yes	3
K 0285	Yunnan University	China	Traditional landrace	Vicia faba var. equina			Yes	5
K 0399	Yunnan University	China	Traditional landrace	Vicia faba var. major			Yes	3
K 0625	Yunnan University	China	Traditional landrace	Vicia faba var. major			Yes	3
K 0692	Yunnan University	China	Traditional landrace	Vicia faba var. major			Yes	3
K 0697	Yunnan University	China	Traditional landrace	Vicia faba var. major			Yes	3
K 0700	YUNNAN UNIVERSITY, Ms BAO	China	Traditional landrace	Vicia faba var. major			Yes	3
K 0729	YUNNAN UNIVERSITY, Ms BAO	China	Traditional landrace	Vicia faba var. major			Yes	3
K 0732	Yunnan University	China	Traditional landrace	Vicia faba var. equina			Yes	3
K 0740	Yunnan University	China	Traditional landrace	Vicia faba var. major			Yes	3
K 0743	Yunnan University	China	Traditional landrace	Vicia faba var. major			Yes	10
K 0752	Yunnan University	China	Traditional landrace	Vicia faba var. major			Yes	3
K 0764	Yunnan University	China	Traditional landrace	Vicia faba var. equina			No	8
K 0938	Yunnan University	China	Traditional landrace	Vicia faba var. major			Yes	3
K 0992	Yunnan University	China	Traditional landrace	Vicia faba var. minor			Yes	3
K1	The Breeding Station Maribo, Copenhague	Denmark	Inbred	Vicia faba var. equina			Yes	3
K1411	N.I. Vavilov Research Institute, VIR, St Petersbourg	Georgia	Traditional landrace	Vicia faba var. equina			Yes	3
K1413	N.I. Vavilov Research Institute, VIR, St Petersbourg	Georgia	Traditional landrace	Vicia faba var. equina			Yes	3+2
K1429	N.I. Vavilov Research Institute, VIR, St Petersbourg	Russian	Traditional landrace	Vicia faba var. equina			Yes	1
K1747	N.I. Vavilov Research Institute, VIR, St Petersbourg	Ukraine	Traditional landrace	Vicia faba var. major			Yes	3+6
K1767	N.I. Vavilov Research Institute, VIR, St Petersbourg	Ukraine	Traditional landrace	Vicia faba var. equina			Yes	3
K1769	N.I. Vavilov Research Institute, VIR, St Petersbourg	Ukraine	Traditional landrace	Vicia faba var. minor			Yes	3
K1770	N.I. Vavilov Research Institute, VIR, St Petersbourg	Ukraine	Traditional landrace	Vicia faba var. equina			Yes	3
K1771	N.I. Vavilov Research Institute, VIR, St Petersbourg	Ukraine	Traditional landrace	Vicia faba var. equina			Yes	3
K1772	N.I. Vavilov Research Institute, VIR, St Petersbourg	Ukraine	Traditional landrace	Vicia faba var. major			Yes	4
K1870	N.I. Vavilov Research Institute, VIR, St Petersbourg	Tajikistan	Traditional landrace	Vicia faba var. minor			Yes	1
KAJA-1-2	INRA, Rennes	Ethiopia	Inbred	Vicia faba var. equina			Yes	3
KAMENCE	Institut Fur Genetik und Pflanzenzuchtung, Sofia, Bulgarie	Bulgaria	Traditional cultivar	Vicia faba var. minor			Yes	3
KANPUR	National Bureau of Plant Genetic Resources, IARI, New Delhi	India	Traditional landrace	Vicia faba var. minor			Yes	3
KARL	BLONDEAU (ETS A)	France	Adv./Improved cultivar	Vicia faba var. minor			Yes	3
KARL	EUFABA	France	Adv./Improved cultivar	Vicia faba var. minor			Yes	3
KARL	BLONDEAU (ETS A)	France	Adv./Improved cultivar	Vicia faba var. equina			Yes	3
KARL	INRA, Rennes	France	Adv./Improved cultivar	Vicia faba var. minor			Yes	3
KARL*TB.E460.2.16.1	INRA, Rennes	France	Inbred	Vicia faba var. minor			No	9+8+4
KARL*TB.E460.2.21.3	INRA, Rennes	France	Inbred	Vicia faba var. minor			Yes	3
KARL*TB.E460.4.1.1	INRA, Rennes	France	Inbred	Vicia faba var. equina			Yes	3
KASA	INRA, Rennes	Ethiopia	Traditional cultivar	Vicia faba var. equina			Yes	3+4
KASA-DN89-1 EQUINA	INRA, Rennes	Ethiopia	Inbred	Vicia faba var. equina			Yes	3
KASA-DN89-1 MINOR	INRA, Rennes	Ethiopia	Inbred	Vicia faba var. minor			Yes	3
KELVEDON MONARCH	JIC	United Kingdom	Unknown	Vicia faba var. minor			Yes	Unknown
KHASH	Faculty of agronomy of Karadj, Iran	Iran	Traditional landrace	Vicia faba var. major			Yes	3+1
KINGPI	Unknown	China	Traditional landrace	Vicia faba var. equina			Yes	4
KISVARDAI 22	Unknown	Hungary	Adv./Improved cultivar	Vicia faba var. equina			Yes	3
KISVARDAI 22	Unknown	Hungary	Inbred	Vicia faba var. equina			Yes	3
KISVARDAI 25	Unknown	Hungary	Adv./Improved cultivar	Vicia faba var. minor			Yes	3
KISVARDAI 25-2	Unknown	Hungary	Inbred	Vicia faba var. equina			Yes	3+2
KISVARDAI 26	Unknown	Hungary	Adv./Improved cultivar	Vicia faba var. equina			Yes	3
KISVARDAI 29	Unknown	Hungary	Adv./Improved cultivar	Vicia faba var. minor			Yes	3
KISVARDAI 29-2	Unknown	Hungary	Inbred	Vicia faba var. minor			Yes	3+2
KIUVER MAMMOTH LONG POD	USDA, ARS, Western Regional Plant Introduction Station, Washington State University, Pullman	United Kingdom	Traditional cultivar	Vicia faba var. major			Yes	3
KK13	Georg‐August‐Universitaet, Department of Crop Sciences, Goettingen	Germany	Inbred	Vicia faba var. equina			Yes	3+4
KLEIN THURINGER	JIC	United Kingdom	Unknown	Vicia faba var. minor			Yes	Unknown
KONOKEAN	IHAR, Research Centre at Radzików, PL 05-870 Błonie	Poland	Unknown	Vicia faba var. equina			Yes	1+6
KONSKY ZBOROWICKIJ	IHAR, Research Centre at Radzików, PL 05-870 Błonie	Czech Republic	Adv./Improved cultivar	Vicia faba var. minor			Yes	3
KORICNEVYJE	IHAR, Research Centre at Radzików, PL 05-870 Błonie	Czech Republic	Adv./Improved cultivar	Vicia faba var. equina			Yes	3
KORNBERGER KLEINKOERNIGE	Unknown	Austria	Adv./Improved cultivar	Vicia faba var. minor			Yes	3
KORNBERGER KLEINKOERNIGE	JIC	Austria	Adv./Improved cultivar	Vicia faba var. equina			Yes	3
KRAPINSKI	Unknown	Croatia	Traditional landrace	Vicia faba var. major			Yes	3
KRASNOYARSKIE	Vyzkumny Ustav Technickych Plodin a Luskovin, Sumperk-Temenice	Russian	Inbred	Vicia faba var. equina			Yes	3
KRIST.4	INRA, Rennes	France	Inbred	Vicia faba var. major			Yes	3
KRISTALL	CABO, Bornsesteeg, Wageningen	Germany	Adv./Improved cultivar	Vicia faba var. minor			Yes	3
KRISTALL	GEVES	Germany	Adv./Improved cultivar	Vicia faba var. equina			Yes	3
KRONACKER KLEINKOERNIGE	Vyzkumny Ustav Technickych Plodin a Luskovin, Sumperk-Temenice	Austria	Traditional landrace	Vicia faba var. major			Yes	3
KS20/78	INRA Rennes	Ethiopia	Inbred	Vicia faba var. equina			Yes	3+4
KUJE-2-27-33-1-2	INRA, Rennes	Ethiopia	Inbred	Vicia faba var. equina			Yes	3
KUSE	INRA, Rennes	Ethiopia	Traditional cultivar	Vicia faba var. equina			Yes	3
KUSE MINOR	INRA, Rennes	Ethiopia	Traditional cultivar	Vicia faba var. minor			Yes	3
KUVERTA	N.I. Vavilov Research Institute, VIR, St Petersbourg	Latvia	Traditional landrace	Vicia faba var. major			Yes	3
KUZMINSKIJ	IHAR, Research Centre at Radzików, PL 05-870 Błonie	Ukraine	Adv./Improved cultivar	Vicia faba var. equina			Yes	6
KV188	INRA, Rennes	France	Inbred	Vicia faba var. major			Yes	3
L1	The Breeding Station Maribo, Copenhague	Denmark	Inbred	Vicia faba var. equina			Yes	3
L31818.4.1.1.1.3	INRA, Rennes	Syria	Inbred	Vicia faba var. major			Yes	3+4
L349	INRA, Rennes	France	Inbred	Vicia faba L.			Unknown	Unknown
L4	The Breeding Station Maribo, Copenhague	Denmark	Inbred	Vicia faba var. equina			Yes	3
L6.1/N938.4.1)1.1.3.1.10	INRA, Rennes	France	Inbred	Vicia faba var. equina			Yes	3+4
L6.SPS	INRA, Rennes	United Kingdom	Inbred	Vicia faba var. equina			Yes	3
L8 3120	ICARDA	Unknown	Unknown	Vicia faba var. major			Yes	3
L8-3181 ICARDA CAMAR	Unknown	Syria	Inbred	Vicia faba var. equina			Yes	3
LADY	SERASEM	France	Adv./Improved cultivar	Vicia faba var. equina			Yes	3
LARGE LEAF	Plant Breeding International, Cambridge	United Kingdom	Inbred	Vicia faba var. equina			Yes	3
LARGE MAZANDARAN	USDA, ARS, Western Regional Plant Introduction Station, Washington State University, Pullman	Iran	Traditional landrace	Vicia faba var. equina			Yes	3
LARNAUD	USDA, ARS, Western Regional Plant Introduction Station, Washington State University, Pullman	France	Traditional landrace	Vicia faba var. equina			Yes	3
LE' FLEUR JAUNE	Unknown	Unknown	Inbred	Vicia faba L.			jaune	Unknown
LENKORANSKIE	N.I. Vavilov Research Institute, VIR, St Petersbourg	Germany	Traditional landrace	Vicia faba var. equina			Yes	3
LEOPARD	JIC	United Kingdom	Adv./Improved cultivar	Vicia faba var. equina			Yes	3
LEVIATHAN (LONG POD)	USDA, ARS, Western Regional Plant Introduction Station, Washington State University, Pullman	Australia	Unknown	Vicia faba var. equina			Yes	3
LEVIATHAN LONG POD	USDA, ARS, Western Regional Plant Introduction Station, Washington State University, Pullman	Australia	Traditional cultivar	Vicia faba var. major			Yes	3
LG 4/17/8	Plant Breeding International, Cambridge	United Kingdom	Inbred	Vicia faba var. minor			Yes	3
LIELPLATONSKIJ FAUVE	IHAR, Research Centre at Radzików, PL 05-870 Błonie	Latvia	Adv./Improved cultivar	Vicia faba var. equina			Yes	3
LIELPLATONSKIJ VIOLET	IHAR, Research Centre at Radzików, PL 05-870 Błonie	Latvia	Adv./Improved cultivar	Vicia faba var. equina			Yes	6
LINCAN N°2	Yunnan University	China	Traditional landrace	Vicia faba var. major			Yes	3
LIPPOI	Unknown	Hungary	Adv./Improved cultivar	Vicia faba var. equina			Yes	3
LIXIA N°2	Yunnan University	China	Traditional landrace	Vicia faba var. equina			Yes	3
LL(1)	INRA, Dijon	France	Inbred	Vicia faba var. equina			No	8
LOHMANNS WEENDER	IHAR, Research Centre at Radzików, PL 05-870 Błonie	Germany	Adv./Improved cultivar	Vicia faba var. minor			Yes	3
LONGPOD	Plant Breeding International, Cambridge	United Kingdom	Inbred	Vicia faba var. equina			Yes	3
LONGPOD EXHIB	ICARDA	Denmark	Traditional cultivar	Vicia faba var. equina			Yes	3
LORRAINE KOENIGSMAKER	Services Agricoles Metz	France	Traditional landrace	Vicia faba var. minor			Yes	3+2
LORRAINE METZ	Services Agricoles Metz	France	Traditional landrace	Vicia faba var. minor			Yes	3
LOUXOR	ICARDA	Denmark	Adv./Improved cultivar	Vicia faba L.			No	Unknown
LOW LECTIN	Plant Breeding International, Cambridge	United Kingdom	NIL	Vicia faba var. minor			Yes	1+2
LOZEN	Institut Fur Genetik und Pflanzenzuchtung, Sofia, Bulgarie	Bulgaria	Traditional landrace	Vicia faba var. major			Yes	3
LPSP	Plant Breeding International, Cambridge	United Kingdom	Inbred	Vicia faba var. equina			Yes	3
LS1FL	Unknown	France	Inbred	Vicia faba L.			Unknown	Unknown
LTI	Unknown	Denmark	NIL	Vicia faba var. minor			Yes	1
LTI PBI	Plant Breeding International, Cambridge	Denmark	NIL	Vicia faba var. minor			Yes	1
LUANA	Clause	France	Traditional cultivar	Vicia faba var. major			No	8
LUME NAZERTH 1	INRA, Rennes	Ethiopia	Traditional landrace	Vicia faba var. equina			Yes	3+2
LUME NAZERTH 2	INRA, Rennes	Ethiopia	Traditional landrace	Vicia faba var. equina			Yes	3
LUNA	Plant Breeding International, Cambridge	United Kingdom	Adv./Improved cultivar	Vicia faba var. equina			No	8
LUPIDOU HO186	CAAS, Beijing	China	Traditional landrace	Vicia faba var. equina			Yes	4
M(10*8)1	INRA, Dijon	France	Inbred	Vicia faba var. minor			Yes	3
M(7*6)	INRA, Dijon	France	Inbred	Vicia faba var. major			Yes	3
M(8*2)(2)(3)(3)(8)	INRA, Dijon	France	Inbred	Vicia faba var. equina			No	8
M(9*7)(1)(1)(1)	INRA, Dijon	France	Inbred	Vicia faba var. equina			Yes	3
M(9*7)(1)(10) A324	INRA, Dijon	France	Inbred	Vicia faba var. minor			Yes	3
M(9*7)(1)(11) A321	INRA, Dijon	France	Inbred	Vicia faba var. minor			Yes	3
M10868	Institute For Fodder Crops, Larissa, Grecia	Greece	Traditional landrace	Vicia faba var. minor			Yes	3+2
M1L6	INRA, Rennes	France	Inbred	Vicia faba L.			Unknown	Unknown
M5.1 INBRED ISSU DE MINICA	CABO, Bornsesteeg, Wageningen	Netherlands	Inbred	Vicia faba var. equina			Yes	3
M9674	Institute For Fodder Crops, Larissa, Grecia	Greece	Traditional landrace	Vicia faba var. minor			Yes	3
M99.27	INRA, Rennes	Morocco	Inbred	Vicia faba var. major			Yes	3
M99.39	INRA, Rennes	Morocco	Inbred	Vicia faba var. major			Yes	3
MA305	INRA, Rennes	Morocco	Inbred	Vicia faba var. major			Yes	3
MADFREDINI	USDA, ARS, Western Regional Plant Introduction Station, Washington State University, Pullman	Italy	Adv./Improved cultivar	Vicia faba var. minor			Yes	1+2
MAIMINSKIE MESTNYE	Zentralinstitut fuer Genetik und Kulturpflanzenforschung der Akademie der Wissenschaften der DDR, Gatersleben	Russian	Traditional landrace	Vicia faba var. minor			Yes	6+8+1
MAJOR	Zentralinstitut fuer Genetik und Kulturpflanzenforschung der Akademie der Wissenschaften der DDR, Gatersleben	Poland	Traditional landrace	Vicia faba var. minor			Yes	3
MAJSI	Institute for Agrobotany Tapioszele, Hungary	Hungary	Traditional cultivar	Vicia faba var. equina			Yes	3
MAMMOTH WINDSOR	JIC	United Kingdom	Unknown	Vicia faba var. major			Yes	Unknown
MANSHOLTS WIERBOON	Unknown	Unknown	Unknown	Vicia faba L.			No	Unknown
MAOPANKING	Unknown	China	Traditional landrace	Vicia faba var. major			Yes	2+4
MARAIS POITEVIN	Services Agricoles La Roche Sur Yon	France	Traditional landrace	Vicia faba var. equina			Yes	3
MARCEL	TOFT	Denmark	Adv./Improved cultivar	Vicia faba var. equina			Yes	3
MARIBO 5.61.6003	MARIBO	Denmark	Inbred	Vicia faba var. minor			Yes	3
MARIBO 5.F6.1984	MARIBO	Denmark	Inbred	Vicia faba var. minor			Yes	3
MARIES BEARES	IHAR, Institut Hodowli Aklimatyzacji Roslin	Poland	Adv./Improved cultivar	Vicia faba var. equina			Yes	3
MARIS BEAD	Plant Breeding International, Cambridge	United Kingdom	Adv./Improved cultivar	Vicia faba L.			Yes	2
MARIS BEAGLE	GEVES	United Kingdom	Adv./Improved cultivar	Vicia faba var. major			Yes	3
MARIS BEAGLE	Unknown	United Kingdom	Unknown	Vicia faba L.			Yes	Unknown
MARIS BEAVER	GEVES	United Kingdom	Adv./Improved cultivar	Vicia faba var. major			Yes	3
MARJORIF	Clause	France	Traditional cultivar	Vicia faba var. minor			No	8
MARQUINA	Istituto di Genetica Vegetale, Bari	Bolivia	Traditional landrace	Vicia faba var. major			Yes	3
MARR 43/1/69	Research Center of Huancago	Peru	Inbred	Vicia faba var. major			Yes	3
MARR 43/2/69	Research Center of Huancago	Peru	Inbred	Vicia faba var. equina			Yes	3
MARR 45/1/69	Research Center of Huancago	Peru	Inbred	Vicia faba var. major			Yes	3
MARS	Université d' HOHENHEIM, Mr KITTLITZ	France	Adv./Improved cultivar	Vicia faba var. equina			Yes	3
MARTOCK	JIC	United Kingdom	Traditional landrace	Vicia faba var. minor			Yes	3
MASHAD	Faculty of agronomy of Karadj, Iran	Iran	Traditional landrace	Vicia faba var. equina			Yes	3
MAUSSA	Institute for Agrobotany Tapioszele, Hungary	Hungary	Traditional landrace	Vicia faba var. equina			Yes	3
MAXIME	Station d'Amélioration des Plantes, Gembloux	Belgium	Adv./Improved cultivar	Vicia faba var. equina			Yes	3
MAYA	SERASEM	France	Adv./Improved cultivar	Vicia faba var. equina			Yes	3
MAYA CHINE	Unknown	China	Traditional landrace	Vicia faba var. major			Yes	3
MAYA CHINE 99	Yunnan University	China	Traditional landrace	Vicia faba var. major			Yes	3
MAZAGANA	IHAR, Research Centre at Radzików, PL 05-870 Błonie	Unknown	Adv./Improved cultivar	Vicia faba var. equina			Yes	6
MAZAGANA	USDA, ARS, Western Regional Plant Introduction Station, Washington State University, Pullman	Hungary	Adv./Improved cultivar	Vicia faba var. minor			Yes	3
MAZANDARAN 204	Faculty of agronomy of Karadj, Iran	Iran	Traditional landrace	Vicia faba var. major			Yes	3
MERKUR	AGRITEC	Czech Republic	Adv./Improved cultivar	Vicia faba var. minor			Yes	3
MESAY	ICARDA	Ethiopia	Adv./Improved cultivar	Vicia faba var. equina			Yes	3+4
METISSA BROAD BEAN	Zwaan and Zoon BV, Voorburg	Netherlands	Adv./Improved cultivar	Vicia faba var. major			No	4
METRA	Embassy of France in Portugal	Portugal	Traditional landrace	Vicia faba var. major			Yes	3
MEUSE	Services Agricoles Metz	France	Traditional landrace	Vicia faba var. minor			Yes	3+2
MIHUDOU H1721	CAAS, Beijing	China	Traditional landrace	Vicia faba var. equina			Yes	2+4
MIKKO	Hankkijan Kasvinjalostuslaitos	Finland	Traditional cultivar	Vicia faba var. minor			Yes	1
MIKKO (FAUVE)	Unknown	Unknown	Unknown	Vicia faba var. minor			Yes	3
MINDEN	GEVES	Germany	Adv./Improved cultivar	Vicia faba var. equina			Yes	3
MINERVA	JIC	United Kingdom	Unknown	Vicia faba var. major			No	8
MINICA	CABO, Bornsesteeg, Wageningen	Netherlands	Adv./Improved cultivar	Vicia faba var. major			Yes	3
MINICA	Unknown	Netherlands	Unknown	Vicia faba L.			Yes	3
MINOR NS18	IHAR, Institut Hodowli Aklimatyzacji Roslin	Poland	Inbred	Vicia faba var. equina			Yes	3+2
MIREILLE	SERASEM	Germany	Adv./Improved cultivar	Vicia faba L.			No	Unknown
MOLINA	INRA, Dijon	Peru	Traditional landrace	Vicia faba var. major			Yes	3
MOLINA 875	Unknown	Peru	Traditional cultivar	Vicia faba var. major			Yes	3
MONARCH AQUADULCE	USDA, ARS, Western Regional Plant Introduction Station, Washington State University, Pullman	United Kingdom	Traditional cultivar	Vicia faba var. major			Yes	3
MONARK	SERASEM	France	Adv./Improved cultivar	Vicia faba var. equina			Yes	3
MORADA ERECTA	INRA, Rennes	Spain	Traditional cultivar	Vicia faba var. major			Yes	6
MORADOS DE CADIZ	Embassy of France in Portugal	Spain	Traditional landrace	Vicia faba var. equina			Yes	2
MOUSSA	USDA, ARS, Western Regional Plant Introduction Station, Washington State University, Pullman	Hungary	Adv./Improved cultivar	Vicia faba var. equina			Yes	3
MOUTIERS SAULEX	Services Agricoles Bar le Duc	France	Traditional landrace	Vicia faba var. minor			Yes	3+2
MOYOCCOCHA AMARILLO	INRA, Dijon	Peru	Traditional landrace	Vicia faba var. major			Yes	3 spot rge
MOYOCCOCHA AMARILLO KELCCAO	INRA, Dijon	Peru	Traditional landrace	Vicia faba var. major			Yes	3 concentrq brun
MP814	Vetomag Vallalat Kutato Kozpontja	Hungary	Inbred	Vicia faba var. equina			Yes	3
MTG43	SCRI, ECOSSE	United Kingdom	Mutant EMS	Vicia faba var. equina			Yes	3
MTG5	SCRI, ECOSSE	United Kingdom	Mutant EMS	Vicia faba var. equina			Yes	3
MTG68	SCRI, ECOSSE	United Kingdom	Mutant EMS	Vicia faba var. minor			Yes	3
MTG73	SCRI, ECOSSE	United Kingdom	Mutant EMS	Vicia faba var. equina			Yes	3
MTG77	SCRI, ECOSSE	United Kingdom	Mutant EMS	Vicia faba L.			Yes	Unknown
MUELLA	Istituto di Genetica Vegetale, Bari	Bolivia	Traditional landrace	Vicia faba var. major			Yes	3
MULTIGREEN	Unknown	Netherlands	Adv./Improved cultivar	Vicia faba var. major			Yes	4
MUSIC	GAE Recherche	France	Adv./Improved cultivar	Vicia faba var. equina			Yes	3
MUTANT APETAL	INRA	France	Other mutant	Vicia faba var. equina			Yes	3
MYTHOS	Hans George Lembke, Hohenlieth	Germany	Adv./Improved cultivar	Vicia faba var. equina			Yes	3
N 3120	Unknown	Greece	Unknown	Vicia faba L.			Unknown	Unknown
N.4.1/6H3T.1.6F.1F.19.1)1.1.2.1.1.1	INRA, Rennes	France	Inbred	Vicia faba var. equina			Yes	3
N°104	USDA, ARS, Western Regional Plant Introduction Station, Washington State University, Pullman	Iran	Traditional cultivar	Vicia faba var. major			Yes	3
N°109	USDA, ARS, Western Regional Plant Introduction Station, Washington State University, Pullman	Iran	Traditional cultivar	Vicia faba var. major			Yes	3
N°110	USDA, ARS, Western Regional Plant Introduction Station, Washington State University, Pullman	Iran	Traditional cultivar	Vicia faba var. major			Yes	3
N°111	USDA, ARS, Western Regional Plant Introduction Station, Washington State University, Pullman	Iran	Traditional cultivar	Vicia faba var. major			Yes	3+4
N°112	USDA, ARS, Western Regional Plant Introduction Station, Washington State University, Pullman	Iran	Traditional landrace	Vicia faba var. major			Yes	3
N°118	USDA, ARS, Western Regional Plant Introduction Station, Washington State University, Pullman	Iran	Traditional cultivar	Vicia faba var. major			Yes	3
N°119	USDA, ARS, Western Regional Plant Introduction Station, Washington State University, Pullman	Iran	Traditional cultivar	Vicia faba var. major			Yes	3
N°213	USDA, ARS, Western Regional Plant Introduction Station, Washington State University, Pullman	Morocco	Unknown	Vicia faba var. major			Yes	3
N°258	USDA, ARS, Western Regional Plant Introduction Station, Washington State University, Pullman	Iran	Traditional cultivar	Vicia faba var. major			Yes	3
N°259	USDA, ARS, Western Regional Plant Introduction Station, Washington State University, Pullman	Jordan	Traditional landrace	Vicia faba var. equina			Yes	3+6
N°261	USDA, ARS, Western Regional Plant Introduction Station, Washington State University, Pullman	Iran	Traditional cultivar	Vicia faba var. equina			Yes	3
N°262	USDA, ARS, Western Regional Plant Introduction Station, Washington State University, Pullman	Iran	Traditional cultivar	Vicia faba var. major			Yes	6
N°269	USDA, ARS, Western Regional Plant Introduction Station, Washington State University, Pullman	Morocco	Traditional landrace	Vicia faba var. equina			Yes	3+6
N°298	USDA, ARS, Western Regional Plant Introduction Station, Washington State University, Pullman	Morocco	Unknown	Vicia faba var. major			Yes	3
N°299	USDA, ARS, Western Regional Plant Introduction Station, Washington State University, Pullman	Morocco	Unknown	Vicia faba var. equina			Yes	3
N°307	USDA, ARS, Western Regional Plant Introduction Station, Washington State University, Pullman	Morocco	Unknown	Vicia faba var. major			Yes	3
N438.1/6H3T.1.5F.1F.29.5)1.5.1	INRA, Rennes	France	Inbred	Vicia faba var. equina			Yes	3
NA 112	Plant Breeding International, Cambridge	Pakistan	Traditional landrace	Vicia faba subsp. paucijuga			Yes	2
NABOR	GEVES	Germany	Adv./Improved cultivar	Vicia faba var. equina			Yes	4
NADINE	GEVES	Germany	Adv./Improved cultivar	Vicia faba var. equina			Yes	3
NADWILANSKI	IHAR, Institut Hodowli Aklimatyzacji Roslin	Poland	Traditional cultivar	Vicia faba var. equina			Yes	3
NADWISLANSKA	USDA, ARS, Western Regional Plant Introduction Station, Washington State University, Pullman	Poland	Traditional cultivar	Vicia faba var. equina			Yes	3
NADWISLANSKA	USDA, ARS, Western Regional Plant Introduction Station, Washington State University, Pullman	Poland	Traditional landrace	Vicia faba var. equina			Yes	2+3
NADWISLAVSKIJ	IHAR, Institut Hodowli Aklimatyzacji Roslin	Poland	Traditional landrace	Vicia faba var. equina			Yes	3
NAGASAGA WASE SORAMAME	Unknown	Japan	Traditional landrace	Vicia faba var. major			Yes	4+3
NAGL 358.2.5.2	Plant Breeding International, Cambridge	Austria	Inbred	Vicia faba var. equina			Yes	3
NAGL 904	Bundesanstalt fuer Pflanzenbau und Samenpruefung, Vienna	Austria	Inbred	Vicia faba var. minor			Yes	3
NAGL 911	Bundesanstalt fuer Pflanzenbau und Samenpruefung, Vienna	Austria	Inbred	Vicia faba var. minor			Yes	3
NAGL BULK	JIC	United Kingdom	Synthetic	Vicia faba var. major			Yes	3
NANCE VAL SEILLE	USDA, ARS, Western Regional Plant Introduction Station, Washington State University, Pullman	France	Traditional landrace	Vicia faba var. minor			Yes	1+3
NANKIN	Jardin Botanique de Rennes	China	Traditional landrace	Vicia faba var. equina			Yes	4
NANTON.87030	Yunnan University	China	Traditional landrace	Vicia faba var. equina			Yes	4
NANTON132	Yunnan University	China	Traditional landrace	Vicia faba var. equina			Yes	4
NANTON3023	Yunnan University	China	Traditional landrace	Vicia faba var. equina			Yes	4
NANTON87092	Yunnan University	China	Traditional landrace	Vicia faba var. equina			Yes	4
NARBOR	JIC	United Kingdom	Adv./Improved cultivar	Vicia faba var. equina			Yes	4
NC58 DZR-11	INRA, Rennes	Ethiopia	Inbred	Vicia faba var. equina			Yes	3
NC58-CS-5 EQUINA	INRA, Rennes	Ethiopia	Inbred	Vicia faba var. equina			Yes	3+4
NC58-CS-5 MINOR	INRA, Rennes	Ethiopia	Inbred	Vicia faba var. minor			Yes	3
NEPAL	Particular	Nepal	Traditional landrace	Vicia faba var. major			Yes	3+2
N'EST PAS G78, CAR GRS SPOTS RGES	INRA, Rennes	France	Inbred	Vicia faba var. major			Yes	3
NEVCHA	Unknown	Unknown	Adv./Improved cultivar	Vicia faba L.			Yes	Unknown
NIKI	ICARDA	Canada	Adv./Improved cultivar	Vicia faba var. minor			Yes	3+4
NILE	Nickerson	United Kingdom	Adv./Improved cultivar	Vicia faba L.			Yes	3
NIZ.03.301	Nickerson	Netherlands	Inbred	Vicia faba L.			Yes	Unknown
NPZ 7940/9	Hans George Lembke, Hohenlieth	Germany	Inbred	Vicia faba var. equina			Yes	3
NPZ WAB 01-03	Norddeutsches Pflanzenzucht Hohenlieth, NPZ	Germany	Inbred	Vicia faba var. equina			Yes	3
NS 15I	IHAR, Institut Hodowli Aklimatyzacji Roslin	Poland	Inbred	Vicia faba var. equina			Yes	3
OCCANTE	INRA, Dijon	Argentina	Traditional landrace	Vicia faba var. major			Yes	6
OCTOPUS	GEVES	Netherlands	Adv./Improved cultivar	Vicia faba var. equina			No	8
OJI BLANCA	Unknown	Unknown	Traditional cultivar	Vicia faba var. major			Yes	3
OLAN	EUFABA	France	Adv./Improved cultivar	Vicia faba var. equina			Yes	3
OLAN	INRA Rennes	France	Adv./Improved cultivar	Vicia faba var. equina			Yes	3
OLAN	INRA, Rennes	France	Adv./Improved cultivar	Vicia faba var. equina			Yes	3+4
OLDAMBTSTER	IHAR, Research Centre at Radzików, PL 05-870 Błonie	Netherlands	Adv./Improved cultivar	Vicia faba var. equina			Yes	3
OO2V(1)(1)	INRA, Dijon	France	Inbred	Vicia faba var. equina			No	8+9
OPTICA	CABO, Bornsesteeg, Wageningen	Netherlands	Adv./Improved cultivar	Vicia faba var. equina			No	8
OSMA	JIC	United Kingdom	Unknown	Vicia faba var. major			Yes	3
OSTLERS	ICARDA	United Kingdom	Adv./Improved cultivar	Vicia faba var. equina			Yes	3+2
OTOFUKU	Unknown	Japan	Traditional landrace	Vicia faba var. major			Segregation	3+9
OVARI	Unknown	Hungary	Adv./Improved cultivar	Vicia faba var. major			Yes	3
P128	The Breeding Station Maribo, Copenhague	Denmark	Inbred	Vicia faba var. minor			Yes	3
P439	The Breeding Station Maribo, Copenhague	Denmark	Inbred	Vicia faba var. minor			Yes	3+2
PALACCIO	INRA, Rennes	Spain	Traditional cultivar	Vicia faba var. major			Yes	3
PALACIO	INRA, Rennes	Spain	Adv./Improved cultivar	Vicia faba var. major			Yes	3
PALOMBINO	USDA, ARS, Western Regional Plant Introduction Station, Washington State University, Pullman	Italy	Traditional cultivar	Vicia faba var. major			Yes	3
PANDOJA	Istituto di Genetica Vegetale, Bari	Bolivia	Traditional landrace	Vicia faba var. equina			Yes	4
PANTHER	Newton Hall, Cambridge	United Kingdom	Adv./Improved cultivar	Vicia faba var. minor			Yes	3
PARCAY BLANCO	INRA, Dijon	Peru	Traditional landrace	Vicia faba var. major			Yes	3
PARCAY CLARO DE LA PAZ GROS	INRA, Dijon	Bolivia	Traditional landrace	Vicia faba var. major			Yes	3
PARCAY CLARO DE LA PAZ PETIT	INRA, Dijon	Bolivia	Traditional landrace	Vicia faba var. major			Yes	3
PARCAY CLARO DE YUNGAY	INRA, Dijon	Peru	Traditional landrace	Vicia faba var. major			Yes	3
PARCAY DE HUAJAZ	INRA, Dijon	Peru	Traditional landrace	Vicia faba var. major			Yes	3
PARM1	Univertsity Degli Studi Di Palermo	Italy	Inbred	Vicia faba var. major			Yes	3
PATIRANA	Istituto di Genetica Vegetale, Bari	Bolivia	Traditional landrace	Vicia faba var. major			Yes	3+6
PAVANE	ICARDA	France	Adv./Improved cultivar	Vicia faba var. equina			Yes	3
PBI 220	Plant Breeding International, Cambridge	United Kingdom	Inbred	Vicia faba var. equina			Yes	3
PBI.2103	Plant Breeding International, Cambridge via LIBRAMONT	United Kingdom	Inbred	Vicia faba var. equina			No	8
PBI.438	Plant Breeding International, Cambridge via LIBRAMONT	United Kingdom	Inbred	Vicia faba var. equina			No	8
PEGOLETE	INRA, Rennes	Spain	Adv./Improved cultivar	Vicia faba var. major			Yes	3
PEGOLETE	INRA, Rennes	Spain	Traditional cultivar	Vicia faba var. major			Yes	3
PEP 97-98 CP(1)	INRA, Dijon	France	Inbred	Vicia faba var. minor			No	9
PEP 97-98 CP(2)	INRA, Dijon	France	Inbred	Vicia faba var. major			No	9+1
PEROU	INRA, Dijon	Peru	Traditional landrace	Vicia faba var. major			Yes	3
PGRC/E 203137-1	INRA, Rennes	Ethiopia	Inbred	Vicia faba var. equina			Yes	3
PGRC/E 214727-1	INRA, Rennes	Ethiopia	Inbred	Vicia faba var. equina			Yes	3
PGRC/E 25011-1-1	INRA, Rennes	Ethiopia	Inbred	Vicia faba var. equina			Yes	3
PGRC/E 25027-1-2-1	INRA, Rennes	Ethiopia	Inbred	Vicia faba var. equina			Yes	3
PGRC/E 25050-1-2	INRA, Rennes	Ethiopia	Inbred	Vicia faba var. equina			Yes	3
PGRC/E 25127-2-1-1	INRA, Rennes	Ethiopia	Inbred	Vicia faba var. equina			Yes	3
PGRC/E 25157-1	INRA, Rennes	Ethiopia	Inbred	Vicia faba var. minor			Yes	3
PGRC/E 25284-1	INRA, Rennes	Ethiopia	Inbred	Vicia faba var. equina			Yes	3+4
PGRCE/E0 27171	INRA, Rennes	Ethiopia	Inbred	Vicia faba var. equina			Yes	3
PI251.232.HB53	University Of Saskatchewan, Saskatoon	Canada	Inbred	Vicia faba var. equina			Yes	3
PIACENTINO	USDA, ARS, Western Regional Plant Introduction Station, Washington State University, Pullman	Italy	Traditional cultivar	Vicia faba var. equina			Yes	3
PIAF	Université d' HOHENHEIM, Mr KITTLITZ	France	Adv./Improved cultivar	Vicia faba var. minor			Yes	3
PICARDIE	BLONDEAU (ETS A)	France	Traditional landrace	Vicia faba var. major			Yes	3
PICARDIE	USDA, ARS, Western Regional Plant Introduction Station, Washington State University, Pullman	France	Unknown	Vicia faba var. minor			Yes	3
PICCOLO	Hans George Lembke, Hohenlieth	Germany	Adv./Improved cultivar	Vicia faba var. minor			Yes	3
PIKOLOVITCHESKI	Institut Fur Genetik und Pflanzenzuchtung, Sofia, Bulgarie	Bulgaria	Traditional landrace	Vicia faba var. equina			Yes	3
PIKULOVICHSKIE	Vyzkumny Ustav Technickych Plodin a Luskovin, Sumperk-Temenice	Ukraine	Inbred	Vicia faba var. minor			Yes	3+2
PIKULOVICSKIJE	IHAR, Research Centre at Radzików, PL 05-870 Błonie	Ukraine	Adv./Improved cultivar	Vicia faba var. equina			Yes	3
PIKULOVIESKIJ	N.I. Vavilov Research Institute, VIR, St Petersbourg	Ukraine	Inbred	Vicia faba var. minor			Yes	3
PILOTE	BLONDEAU (ETS A)	France	Adv./Improved cultivar	Vicia faba var. minor			Yes	3
PIRK	Institute for Agrobotany Tapioszele, Hungary	Hungary	Traditional landrace	Vicia faba var. minor			Yes	3
PISAC MELANGE	INRA, Dijon	Peru	Traditional landrace	Vicia faba var. major			Yes	3
PLUTO	IHAR, Research Centre at Radzików, PL 05-870 Błonie	Czech Republic	Adv./Improved cultivar	Vicia faba var. minor			Yes	3+4
POAD 74	INRA, Rennes	France	Inbred	Vicia faba var. minor			Yes	2
POAD74 297	INRA, Rennes	France	Inbred	Vicia faba var. equina			Yes	3
PODIMATAS	INRA, Rennes	Greece	Traditional landrace	Vicia faba var. equina			Yes	3+4
POKULOVICSESZKI	Institute for Agrobotany Tapioszele, Hungary	Hungary	Traditional landrace	Vicia faba var. minor			Yes	3
POLAR	Plant Breeding International, Cambridge	United Kingdom	Adv./Improved cultivar	Vicia faba var. equina			No	8
POLLEN	SERASEM	France	Adv./Improved cultivar	Vicia faba var. equina			No	8
POOL FROID ACVF MC	INRA, Rennes	France	Synthetic	Vicia faba var. equina			Yes	3
POP POOL 1 RENNES HIVER	INRA, Rennes	France	Synthetic	Vicia faba L.			No	8+9
POP POOL 10 RENNES HIVER	INRA Rennes	France	Synthetic	Vicia faba L.			Yes	3+4+2
POP POOL 11 RENNES HIVER	INRA, Rennes	France	Synthetic	Vicia faba L.			No	9+4
POP POOL 12 RENNES HIVER	INRA, Rennes	France	Synthetic	Vicia faba L.			No	9+4
POP POOL 13 RENNES HIVER	INRA, Rennes	France	Synthetic	Vicia faba L.			No	9+8
POP POOL 14 RENNES HIVER	INRA, Rennes	France	Synthetic	Vicia faba L.			No	9
POP POOL 15 RENNES HIVER	INRA, Rennes	France	Synthetic	Vicia faba L.			No	9
POP POOL 16 RENNES HIVER	INRA, Rennes	France	Synthetic	Vicia faba L.			Yes	3
POP POOL 17 RENNES HIVER	INRA, Rennes	France	Synthetic	Vicia faba L.			Yes	3
POP POOL 18 RENNES HIVER	INRA, Rennes	France	Synthetic	Vicia faba L.			Yes	3
POP POOL 2 RENNES HIVER	INRA, Rennes	France	Synthetic	Vicia faba L.			No	9
POP POOL 20 RENNES HIVER	INRA, Rennes	France	Synthetic	Vicia faba L.			Yes	3+4
POP POOL 3 RENNES HIVER	INRA, Rennes	France	Synthetic	Vicia faba L.			No	9
POP POOL 4 RENNES HIVER	INRA, Rennes	France	Synthetic	Vicia faba L.			No	9+8
POP POOL 5 RENNES HIVER	INRA, Rennes	France	Synthetic	Vicia faba L.			No	9+8
POP POOL 6 RENNES HIVER	INRA, Rennes	France	Synthetic	Vicia faba L.			Yes	3+4
POP POOL 7 RENNES HIVER	INRA, Rennes	France	Synthetic	Vicia faba L.			Yes	3+4
POP POOL 8 RENNES HIVER	INRA, Rennes	France	Synthetic	Vicia faba L.			Yes	3+4
POP POOL 9 RENNES HIVER	INRA, Rennes	France	Synthetic	Vicia faba L.			Yes	3+4
POPULATION 8_15.G1	INRA, Rennes	France	Synthetic	Vicia faba var. minor			Yes	3
POPULATION PRECOCE.G1.G1	INRA, Rennes	France	Synthetic	Vicia faba var. equina			Yes	3
POPULATION PRECOCE.G1.MC.10.9.1.2.1	INRA, Rennes	France	Synthetic	Vicia faba var. minor			No	9
POPULATION PRECOCE.G1.MC.16.4.1.1	INRA, Rennes	France	Synthetic	Vicia faba var. minor			No	9+8
POPULATION PRECOCE.G1.MC.17.1.1.10	INRA, Rennes	France	Synthetic	Vicia faba var. minor			No	9
POPULATION PRECOCE.G1.MC.2.7.1.12.1	INRA, Rennes	France	Synthetic	Vicia faba var. minor			No	9
POPULATION PRECOCE.G1.MC.3.9.1.12.1	INRA, Rennes	France	Synthetic	Vicia faba var. equina			No	1+9
POPULATION PRECOCE.G1.MC.9.8.1.1	INRA, Rennes	France	Synthetic	Vicia faba var. minor			No	9
POPULATION PRECOCE.G2.MC.MC.1	INRA, Rennes	France	Synthetic	Vicia faba var. minor			Segregation	3+9
POULSEN WF (WHITE ZT 2)	The Breeding Station Maribo, Copenhague	Denmark	Inbred	Vicia faba var. minor			No	9
POVAZSKY	Vyzkumny Ustav Technickych Plodin a Luskovin, Sumperk-Temenice	Czech Republic	Traditional cultivar	Vicia faba var. major			Yes	3
PRAUSNITZER MEHRACHSIGE	IHAR, Research Centre at Radzików, PL 05-870 Błonie	Germany	Adv./Improved cultivar	Vicia faba var. equina			Yes	3
PRAUSNITZER PFERDEBOHNE	N.I. Vavilov Research Institute, VIR, St Petersbourg	Germany	Traditional cultivar	Vicia faba var. minor			Yes	3
PRECOCE D'AQUITAINE	INIA, Spain	France	Adv./Improved cultivar	Vicia faba var. major			Yes	3
PREROVSKY	Vyzkumny Ustav Technickych Plodin a Luskovin, Sumperk-Temenice	Czech Republic	Traditional cultivar	Vicia faba var. equina			Yes	3
PREROVSKY REKORD	IHAR, Research Centre at Radzików, PL 05-870 Błonie	Czech Republic	Adv./Improved cultivar	Vicia faba var. equina			Yes	3+4
PRIMEPERLE	GEVES	France	Adv./Improved cultivar	Vicia faba var. minor			Yes	3
PRIMUS	Sweedish Seed Association Svalöf	Spain	Adv./Improved cultivar	Vicia faba var. minor			Yes	3
PROTHABON	INRA, Rennes	Spain	Adv./Improved cultivar	Vicia faba var. major			Yes	3
PROTHABON 101	RAMON BATLE VERNIS	Spain	Adv./Improved cultivar	Vicia faba var. equina			Yes	3
PUGLIESE	USDA, ARS, Western Regional Plant Introduction Station, Washington State University, Pullman	Italy	Traditional landrace	Vicia faba var. equina			Yes	2+1
PUKA HAWAS	USDA, ARS, Western Regional Plant Introduction Station, Washington State University, Pullman	Peru	Traditional cultivar	Vicia faba var. major			Yes	3
PUNCH	Unknown	United Kingdom	Adv./Improved cultivar	Vicia faba L.			Yes	Unknown
PUNCH	Plant Breeding International, Cambridge	United Kingdom	Adv./Improved cultivar	Vicia faba var. major			Yes	3
PUNO 1/2/69	Research Center of Huancago	Peru	Inbred	Vicia faba var. major			Yes	3
PUNO 2/69	Centre de Recherche de Huancago	PERU	Inbred	Vicia faba var. major			Yes	4
PUNO 3/3/69	Research Center of Huancago	Peru	Inbred	Vicia faba var. major			Yes	3
PUNO 6/3/69	Research Center of Huancago	Peru	Inbred	Vicia faba var. major			Segregation	3
PYRGOS	IHAR, Research Centre at Radzików, PL 05-870 Błonie	Greece	Adv./Improved cultivar	Vicia faba var. minor			Yes	3
Q3	The Breeding Station Maribo, Copenhague	Denmark	Inbred	Vicia faba var. minor			violet	3
QF(4)(17)(1)	INRA, Dijon	France	Unknown	Vicia faba var. equina			No	9
QINGHAI 10	Yunnan University	China	Traditional landrace	Vicia faba var. major			Yes	3
QINGHAI 3	Yunnan University	China	Traditional landrace	Vicia faba var. major			Yes	3
QINGHAI 8	Yunnan University	China	Traditional landrace	Vicia faba var. equina			Yes	3
QINGHAI 9	Yunnan University	China	Traditional landrace	Vicia faba var. major			Yes	3
QK'(5)(2)(1)	INRA, Dijon	France	Inbred	Vicia faba var. equina			No	8
QUARANTINA DI PACECO	USDA, ARS, Western Regional Plant Introduction Station, Washington State University, Pullman	Italy	Traditional cultivar	Vicia faba var. major			Yes	3
QUARANTINA PRIMISZA	UNILEVER	Netherlands	Traditional cultivar	Vicia faba var. major			Yes	3
QUASAR CEE	INRA, Rennes	Unknown	Adv./Improved cultivar	Vicia faba var. minor			Yes	3
QUEBEC 1	Departement Phytopathology, Université de Laval, Quebec	Canada	Traditional landrace	Vicia faba var. major			Yes	3
QUEBEC 2	Departement Phytopathology, Université de Laval, Quebec	Canada	Traditional landrace	Vicia faba var. equina			Yes	3
QUELCAO	Universidad Nacional Agraria La Molina, Peru	Peru	Traditional landrace	Vicia faba var. major			Yes	3
QUELONON GOUESSES	USDA, ARS, Western Regional Plant Introduction Station, Washington State University, Pullman	Iran	Traditional landrace	Vicia faba var. major			Yes	3+4
QUILACOLLO	Istituto di Genetica Vegetale, Bari	Bolivia	Traditional landrace	Vicia faba var. major			Yes	3
QUILLACOLO	Istituto di Genetica Vegetale, Bari	Bolivia	Traditional landrace	Vicia faba var. major			Yes	3
QUINGHUDOU H1646	CAAS, Beijing	China	Traditional landrace	Vicia faba var. equina			Yes	3
R S	Istituto di Genetica Vegetale, Bari	Sweden	Unknown	Vicia faba var. minor			Yes	3+2
R19-1 RESTAURATEUR	INRA, Dijon	France	Inbred	Vicia faba var. minor			Yes	3
R29T A7	INRA, Rennes	France	Inbred	Vicia faba var. equina			Yes	3
RAFSANDFAN 1	Faculty of agronomy of Karadj, Iran	Iran	Traditional landrace	Vicia faba var. equina			Yes	3
RAFSANDFAN 2	Faculty of agronomy of Karadj, Iran	Iran	Traditional landrace	Vicia faba var. minor			Yes	6
RAFSANDFAN 3	Faculty of agronomy of Karadj, Iran	Iran	Traditional landrace	Vicia faba var. equina			Yes	3
RAFSANJAN	Faculty of agronomy of Karadj, Iran	Iran	Traditional landrace	Vicia faba var. major			Yes	3
RASHT	Faculty of agronomy of Karadj, Iran	Iran	Traditional landrace	Vicia faba var. equina			Yes	3
RATINHA	USDA, ARS, Western Regional Plant Introduction Station, Washington State University, Pullman	United States	Adv./Improved cultivar	Vicia faba var. major			Yes	3
RAU 10/2/69	Research Center of Huancago	Peru	Inbred	Vicia faba var. major			Yes	3
RAU 4	Research Center of Huancago	Peru	Inbred	Vicia faba var. major			Yes	3
RAU 5/1/69	Research Center of Huancago	Peru	Inbred	Vicia faba var. major			Yes	3+4
RAURISER*26.82 82.1.1	Station d'Amélioration des Plantes, Gembloux	Belgium	Inbred	Vicia faba var. minor			Yes	3
RAURISER*26.82 82.1.2	Station d'Amélioration des Plantes, Gembloux	Belgium	Inbred	Vicia faba var. equina			Yes	3
RAURISER*26.82 82.5	Station d'Amélioration des Plantes, Gembloux	Belgium	Inbred	Vicia faba var. minor			Yes	3
RB29	Hudeiba Research Station, P.O. Box 31, Ed Dammer, Sudan	Sudan	Inbred	Vicia faba var. minor			Yes	3
RDT/PL 88.2 MC G1	INRA, Rennes	France	Synthetic	Vicia faba var. equina			Yes	3
REBIA 40	USDA, ARS, Western Regional Plant Introduction Station, Washington State University, Pullman	Egypt	Traditional cultivar	Vicia faba var. major			Yes	3
REDTIC	Unknown	United Kingdom	Traditional cultivar	Vicia faba var. minor			Yes	3
REINA BLANCA	JIC	Spain	Traditional cultivar	Vicia faba var. major			Yes	3
RELON	Plant Breeding International, Cambridge	United Kingdom	Adv./Improved cultivar	Vicia faba var. major			Yes	4
RENNES 12274	INRA, Rennes	France	Inbred	Vicia faba var. minor			Yes	3
RENNES HIV	INRA, Rennes	France	Inbred	Vicia faba var. equina			Yes	3
RINAL	Foundation For Agricultural Plant Breeding	Netherlands	Adv./Improved cultivar	Vicia faba var. equina			Yes	3
RINAL	INRA, Rennes	Netherlands	Adv./Improved cultivar	Vicia faba var. major			Yes	3
ROBIN	Plant Breeding International, Cambridge	United Kingdom	Adv./Improved cultivar	Vicia faba var. minor			Yes	5
ROBIN	Unknown	Unknown	Adv./Improved cultivar	Vicia faba var. minor			Yes	5
ROD 28.4.2	IHAR, Institut Hodowli Aklimatyzacji Roslin	Poland	Inbred	Vicia faba var. equina			Yes	3
ROJO DE SICUNDUI	INRA, Dijon	Peru	Traditional landrace	Vicia faba var. major			Yes	10
ROSAWA	IHAR, Research Centre at Radzików, PL 05-870 Błonie	Greece	Adv./Improved cultivar	Vicia faba var. minor			Segregation	6+1
ROUHUDOU H1740	CAAS, Beijing	China	Traditional landrace	Vicia faba var. equina			Yes	3
ROUKEHUDOU H1766	CAAS, Beijing	China	Traditional landrace	Vicia faba var. major			Yes	3
RUBI	GEVES	Spain	Adv./Improved cultivar	Vicia faba var. equina			Yes	6
RUSSKIE CHERNYE	N.I. Vavilov Research Institute, VIR, St Petersbourg	Russian	Traditional landrace	Vicia faba var. equina			Yes	1
S45	Unknown	France	Inbred	Vicia faba var. minor			Yes	5
S45 SPS	INRA, Rennes	United Kingdom	Inbred	Vicia faba var. major			Yes	3
S4H15	INRA, Rennes	France	Inbred	Vicia faba var. minor			Yes	3
SAN PABLO	Université d' HOHENHEIM, Mr KITTLITZ	PERU	Traditional cultivar	Vicia faba var. equina			Yes	3
SANTIVANEZ1	Istituto di Genetica Vegetale, Bari	Bolivia	Traditional landrace	Vicia faba var. major			Yes	3
SANTWANEZ2	Istituto di Genetica Vegetale, Bari	Bolivia	Traditional landrace	Vicia faba var. major			Yes	3
SANTWANEZ3	Istituto di Genetica Vegetale, Bari	Bolivia	Traditional landrace	Vicia faba var. major			Yes	3
SARAZIR	USDA, ARS, Western Regional Plant Introduction Station, Washington State University, Pullman	Iran	Traditional landrace	Vicia faba var. major			Yes	3
SB22	Plant Breeding International, Cambridge	United Kingdom	Inbred	Vicia faba var. major			Yes	3
SCHLADENER KLEINE	BLONDEAU (ETS A)	Germany	Traditional cultivar	Vicia faba var. major			Yes	3
SCI	Plant Breeding International, Cambridge	United Kingdom	NIL	Vicia faba var. minor			Yes	3
SD360 MUTATION COMPACTA	Plant Breeding International, Cambridge	United Kingdom	Inbred	Vicia faba var. minor			No	8
SEL97	Institute for Sustainable Agriculture, CSIC	Spain	Inbred	Vicia faba var. major			Yes	3
SELECTED LONG POD	USDA, ARS, Western Regional Plant Introduction Station, Washington State University, Pullman	United Kingdom	Unknown	Vicia faba var. major			Yes	3
SELECTION DANS POUILLY	INRA, Dijon	France	Inbred	Vicia faba var. minor			Yes	3+2
SEMOUREE LIQUEE 2275	USDA, ARS, Western Regional Plant Introduction Station, Washington State University, Pullman	Iran	Traditional landrace	Vicia faba var. major			Yes	3
SEMOUSEE AIEVEE	USDA, ARS, Western Regional Plant Introduction Station, Washington State University, Pullman	Iran	Traditional cultivar	Vicia faba var. major			Yes	3
SEVILLA GIANT	ICARDA	United Kingdom	Traditional cultivar	Vicia faba var. major			Yes	3
SEVILLE	INRA, Rennes	Unknown	Traditional cultivar	Vicia faba var. major			Yes	3
SHAMBAT 104	ICARDA	Sudan	Adv./Improved cultivar	Vicia faba var. major			Yes	3
SHAMBAT 616	ICARDA	Sudan	Adv./Improved cultivar	Vicia faba var. equina			Yes	3
SHAMBAT 75	ICARDA	Sudan	Adv./Improved cultivar	Vicia faba var. equina			Yes	3
SHAMI	USDA, ARS, Western Regional Plant Introduction Station, Washington State University, Pullman	Iran	Traditional landrace	Vicia faba var. major			Yes	3
SHANDONG CANDOU 1	CAAS, Beijing	China	Traditional landrace	Vicia faba var. equina			Yes	3
SHANHE CANDOU	CAAS, Beijing	China	Traditional landrace	Vicia faba var. major			Yes	3
SHARPES EXPRESS	JIC	United Kingdom	Adv./Improved cultivar	Vicia faba var. major			Yes	3
SHCHERBAKULSKIE	N.I. Vavilov Research Institute, VIR, St Petersbourg	Russian	Traditional landrace	Vicia faba var. major			Yes	3+6
SHOUCHANG DOU H1212	CAAS, Beijing	China	Traditional landrace	Vicia faba var. equina			Yes	4
SHUHSTAR	Faculty of agronomy of Karadj, Iran	Iran	Traditional landrace	Vicia faba var. major			Yes	3
SHUICANDOU HO221	CAAS, Beijing	China	Traditional landrace	Vicia faba var. major			Yes	4
SILIAN	Hudeiba Research Station, P.O. Box 31, Ed Dammer, Sudan	Sudan	Traditional landrace	Vicia faba var. minor			Yes	3+2
SILUI BLANCO	INRA, Dijon	Peru	Traditional landrace	Vicia faba var. major			Yes	3 marbré rge
SILUI VERDE 1	INRA, Dijon	Peru	Traditional landrace	Vicia faba var. major			Yes	4
SILUI VERDE 2	INRA, Dijon	Peru	Traditional landrace	Vicia faba var. major			Yes	3 marbré rge
SILVER	Great Shelford, Cambridge	United Kingdom	Adv./Improved cultivar	Vicia faba var. minor			No	8+9
SINABE	Universidad Nacional Agraria La Molina, Peru	Peru	Traditional landrace	Vicia faba var. major			Yes	3
SKALLA	IHAR, Research Centre at Radzików, PL 05-870 Błonie	Greece	Adv./Improved cultivar	Vicia faba var. equina			Yes	3
SKLADIA KLEINE	ENSAA, Rennes	Germany	Adv./Improved cultivar	Vicia faba var. equina			Yes	3
SMOLICKI	IHAR, Institut Hodowli Aklimatyzacji Roslin	Poland	Traditional cultivar	Vicia faba var. equina			Yes	3
SNFA	The Breeding Station Maribo, Copenhague	United Kingdom	Unknown	Vicia faba var. minor			Yes	3
SORAVI	INRA	France	Adv./Improved cultivar	Vicia faba var. equina			Yes	3
ST 47.2	Plant Breeding International, Cambridge	United Kingdom	Inbred	Vicia faba var. minor			Yes	3
STANKA	INRA, Dijon	Bulgaria	Traditional landrace	Vicia faba var. major			Segregation	3
STAR	GEVES	United Kingdom	Adv./Improved cultivar	Vicia faba var. equina			No	8
STAYGREEN	JIC	United Kingdom	Unknown	Vicia faba var. major			No	8+4
STEFANIAS	IHAR, Research Centre at Radzików, PL 05-870 Błonie	Greece	Traditional landrace	Vicia faba var. equina			Yes	1
STELLA	JIC	United Kingdom	Adv./Improved cultivar	Vicia faba var. equina			Yes	3
STRANGES	IHAR, Research Centre at Radzików, PL 05-870 Błonie	Poland	Adv./Improved cultivar	Vicia faba var. equina			Yes	3
STRIKER	Great Shelford, Cambridge	United Kingdom	Adv./Improved cultivar	Vicia faba var. equina			Yes	3
STRONZA	IHAR, Research Centre at Radzików, PL 05-870 Błonie	Greece	Traditional landrace	Vicia faba var. minor			Yes	2+1
STRUB.*MIN 1.11	Station d'Amélioration des Plantes, Gembloux	Belgium	Inbred	Vicia faba var. minor			Yes	3
STRUB.*MIN 1.8	Station d'Amélioration des Plantes, Gembloux	Belgium	Inbred	Vicia faba var. equina			Yes	3
STRUB.*MIN 32.2	Station d'Amélioration des Plantes, Gembloux	Belgium	Inbred	Vicia faba var. major			Yes	3
STRUBE	RINGOT	Germany	Adv./Improved cultivar	Vicia faba var. equina			Yes	3
STW	ICARDA	Sudan	Other mutant	Vicia faba var. equina			No	8
STW WHITE	Plant Breeding International, Cambridge	United Kingdom	Inbred	Vicia faba var. equina			No	8
SUFFOLK RED	GEVES	United Kingdom	Adv./Improved cultivar	Vicia faba var. major			Yes	3+5
SUNCCOPE	INRA, Dijon	Peru	Traditional landrace	Vicia faba var. major			Yes	3 marbré rge
SUPERPOP 1 RENNES HIVER	INRA, Rennes	France	Synthetic	Vicia faba L.			No	9
SUPERPOP 2 RENNES HIVER	INRA, Rennes	France	Synthetic	Vicia faba L.			Yes	3+4
SUPERPOP 3 RENNES HIVER	INRA, Rennes	France	Synthetic	Vicia faba L.			No	8+9
SUPERPOP 4 RENNES HIVER	INRA, Rennes	France	Synthetic	Vicia faba L.			Yes	3
SUPRIFIN	JIC	Netherlands	Adv./Improved cultivar	Vicia faba var. minor			Yes	3
SURVOY	INRA	France	Adv./Improved cultivar	Vicia faba var. equina			Yes	3
SUTTON DWARF	Plant Breeding International, Cambridge	United Kingdom	Inbred	Vicia faba var. major			Yes	3+4
SV 0420	Sweedish Seed Association Svalöf	Sweden	Mutant	Vicia faba var. minor			Yes	3
SVP colored	Unknown	Netherlands	NIL	Vicia faba var. major			Yes	4+6+3
SVP white	Unknown	Netherlands	NIL	Vicia faba var. equina			No	4
SWI	Plant Breeding International, Cambridge	United Kingdom	NIL	Vicia faba var. minor			No	8
SYLV694(2)(1)(1)(1)(3)	INRA, Dijon	France	Inbred	Vicia faba var. equina			No	8
SYN ASCO MC G1.MC.G2	INRA, Rennes	France	Synthetic	Vicia faba var. minor			Yes	3
SYN.5 CTPS	INRA, Rennes	France	Synthetic	Vicia faba var. major			Yes	6+1+2
SYNT.0.B	Unknown	Germany	Synthetic	Vicia faba var. equina			Yes	3
SYNT.3.B	Unknown	Germany	Synthetic	Vicia faba var. equina			Yes	3
SYNTH.A	Université d' HOHENHEIM	Denmark	Unknown	Vicia faba L.			Unknown	Unknown
SYNTH.B	Université d' HOHENHEIM	Denmark	Unknown	Vicia faba L.			Unknown	Unknown
T2.H1.4.2F.2F.31.4.1.2.MCFM2-3.G1	INRA, Rennes	France	Inbred	Vicia faba var. minor			Yes	3
T2.H1.7.1.2F.18.1.4.1.1	INRA, Rennes	France	Inbred	Vicia faba var. equina			Yes	3
T4.H1.3.5F.1F.18.1.MCFM2-3.G1	INRA, Rennes	France	Inbred	Vicia faba var. equina			No	8
T4.H1.3.5F.1F.18.1.MCFM2-3.G1 2	INRA, Rennes	France	Inbred	Vicia faba var. equina			No	8
TA3.938*8.8.2*FERT)2.2 [B1].2.2	INRA, Rennes	France	Inbred	Vicia faba var. major			Yes	4+3
TALO	Tourneur Grandes Cultures Obtentions	Spain	Adv./Improved cultivar	Vicia faba var. equina			Yes	3+4
TALO	Tourneur Grandes Cultures Obtentions via LIBRAMONT, Belgium	Spain	Adv./Improved cultivar	Vicia faba var. major			Yes	3
TALO	INRA, Rennes	Spain	Adv./Improved cultivar	Vicia faba var. major			Yes	3
TANAGRA	INRA, Rennes	Greece	Adv./Improved cultivar	Vicia faba var. equina			Yes	3
TARGET	Great Shelford, Cambridge	United Kingdom	Adv./Improved cultivar	Vicia faba var. major			Yes	3
TARGET	EUFABA	United Kingdom	Adv./Improved cultivar	Vicia faba var. equina			Yes	3
TARMA	BiO3P, INRA Rennes	Peru	Traditional cultivar	Vicia faba L.			Yes	Unknown
TC 38/3/2	Plant Breeding International, Cambridge	United Kingdom	Inbred	Vicia faba var. minor			Yes	3
TEG INST PEROU (FROM 894)	INRA, Dijon	Peru	Inbred	Vicia faba var. major			Yes	3
TEG STRIES PEROU	Unknown	Peru	Inbred	Vicia faba var. equina			Yes	3+7
TEMPRANAS DE MACHAMIEL	USDA, ARS, Western Regional Plant Introduction Station, Washington State University, Pullman	Spain	Traditional cultivar	Vicia faba var. major			Yes	3
TENQUCHENE	USDA, ARS, Western Regional Plant Introduction Station, Washington State University, Pullman	Iran	Traditional landrace	Vicia faba var. equina			Yes	3
TESFA	ICARDA	Ethiopia	Adv./Improved cultivar	Vicia faba var. equina			Yes	3
TESSALONIKI	INRA, Rennes	Greece	Traditional landrace	Vicia faba var. major			Yes	3
TEZIER MERVEILLE	GEVES	France	Adv./Improved cultivar	Vicia faba var. major			Yes	6
TEZIER RUBIS	GEVES	France	Adv./Improved cultivar	Vicia faba var. major			Yes	6
TEZIEREMERAUDE	JIC	France	Adv./Improved cultivar	Vicia faba var. major			Yes	3
TEZIERRIVIERA BLANCHE	GEVES	France	Adv./Improved cultivar	Vicia faba var. major			Unknown	3
TEZIERRIVIERA VIOLETTE	GEVES	France	Unknown	Vicia faba var. major			Yes	3
TG3	Plant Breeding International, Cambridge	United Kingdom	Inbred	Vicia faba var. equina			Yes	3
TG4	Plant Breeding International, Cambridge	United Kingdom	Inbred	Vicia faba var. equina			Yes	3
TGCO 1T	Tourneur Grandes Cultures Obtentions	France	Inbred	Vicia faba var. equina			Yes	3
TGCO 3T	Tourneur Grandes Cultures Obtentions	France	Inbred	Vicia faba var. major			Yes	3
TGCO 4	Tourneur Grandes Cultures Obtentions	France	Inbred	Vicia faba var. equina			Yes	3
TGCO 6	Tourneur Grandes Cultures Obtentions	France	Inbred	Vicia faba var. equina			Yes	3+4
TGCO 7	Tourneur Grandes Cultures Obtentions	France	Inbred	Vicia faba L.			Unknown	Unknown
TGCO 9	Tourneur Grandes Cultures Obtentions	France	Inbred	Vicia faba var. equina			Yes	3
TGCO3.2	Tourneur Grandes Cultures Obtentions	France	Inbred	Vicia faba var. equina			Yes	3
THAI 1	INRA, Dijon	Thailand	Traditional landrace	Vicia faba var. equina			Yes	3
THAI 2	INRA, Dijon	Thailand	Traditional landrace	Vicia faba var. major			Yes	3+4
The SUTTON	JIC	United Kingdom	Adv./Improved cultivar	Vicia faba var. major			Yes	3
THREEFOLD OR TRIPLE WHITE	USDA, ARS, Western Regional Plant Introduction Station, Washington State University, Pullman	United Kingdom	Adv./Improved cultivar	Vicia faba L.			No	Unknown
THROWS	Plant Breeding International, Cambridge	United Kingdom	Adv./Improved cultivar	Vicia faba var. equina			Yes	3
THROWS	INRA, Rennes	United Kingdom	Adv./Improved cultivar	Vicia faba var. major			Yes	3
TI2.E646*TB.E460.1.10	INRA, Rennes	France	Inbred	Vicia faba var. minor			No	9+8
TI2.E646*TB.E460.1.4	INRA, Rennes	France	Inbred	Vicia faba var. minor			No	9
TI2.E646*TB.E460.5.6.4.1	INRA, Rennes	France	Inbred	Vicia faba var. equina			No	8+9
TI2.E646*TB.E460.9.4.1	INRA, Rennes	France	Inbred	Vicia faba var. minor			No	9
TIAHUANACO	Istituto di Genetica Vegetale, Bari	Bolivia	Traditional landrace	Vicia faba var. major			Yes	3+5 spot rge
TIANMENDOU	CAAS, Beijing	China	Traditional landrace	Vicia faba var. minor			Yes	4
TIC BEANS	Particular	United Kingdom	Traditional cultivar	Vicia faba var. minor			Yes	3
TICOL	Plant Breeding International, CAMBRIDGE, Mr BOND	United Kingdom	Adv./Improved cultivar	Vicia faba var. equina			Yes	3
TICOL	University of Nottingham, Sutton Bonington	United Kingdom	Adv./Improved cultivar	Vicia faba var. equina			MARRON	3
TIGER	GEVES	United Kingdom	Synthetic	Vicia faba var. minor			Yes	3
TINOVA	JIC	Germany	Adv./Improved cultivar	Vicia faba var. equina			Yes	3
TITICACA	BiO3P, INRA Rennes	Peru	Traditional landrace	Vicia faba var. equina			Yes	3
TL SJOEDIN	Swedish Seed Association, Svalöf	Sweden	Mutant	Vicia faba var. equina			Yes	3
TONGYAN H3023	CAAS, Beijing	China	Traditional landrace	Vicia faba var. equina			Yes	4
TORALAPA	Istituto di Genetica Vegetale, Bari	Bolivia	Traditional landrace	Vicia faba var. major			Yes	3
TORET	Nickerson	Netherlands	Adv./Improved cultivar	Vicia faba var. equina			No	8
TORRE LAMA CHIARO	INRA, Rennes	Italy	Traditional cultivar	Vicia faba var. major			Yes	3
TORRE LAMA CHIARO	Univertsity Degli Studi Di Palermo	Italy	Unknown	Vicia faba var. minor			Yes	3
TORRENTE	IHAR, Research Centre at Radzików, PL 05-870 Błonie	Poland	Adv./Improved cultivar	Vicia faba var. equina			Yes	3
TOSTADO CLARO	INRA, Dijon	Peru	Traditional landrace	Vicia faba var. major			Yes	2 marbré noir
TOURNEUR 1 ECLAIR	Tourneur Grandes Cultures Obtentions	France	Inbred	Vicia faba L.			Unknown	Unknown
TOURNEUR 2 ECLAIR	Tourneur Grandes Cultures Obtentions	France	Inbred	Vicia faba L.			Unknown	Unknown
TOURNEUR 3 ECLAIR	Tourneur Grandes Cultures Obtentions	France	Inbred	Vicia faba L.			Unknown	Unknown
TOURNEUR 4 ECLAIR	Tourneur Grandes Cultures Obtentions	France	Inbred	Vicia faba L.			Unknown	Unknown
TP667/78	Norddeutsches Pflanzenzucht Hohenlieth, NPZ	Denmark	Inbred	Vicia faba var. minor			Yes	3
TRANS, TRISOMICS, TETRA COLOURS	Unknown	Unknown	Unknown	Vicia faba L.			Unknown	Unknown
TRIO	Tourneur Grandes Cultures Obtentions via LIBRAMONT, Belgium	France	Adv./Improved cultivar	Vicia faba var. equina			Yes	3
TRIO	INRA, Rennes	France	Adv./Improved cultivar	Vicia faba var. equina			Yes	3
TROIS FOIS BLANCHE	Baumaux	France	Traditional cultivar	Vicia faba var. major			No	8
TROY	Norddeutsches Pflanzenzucht Hohenlieth, NPZ	Germany	Adv./Improved cultivar	Vicia faba var. equina			Yes	3
TROY	Hans George Lembke, Hohenlieth	Denmark	Unknown	Vicia faba var. equina			Yes	3
TROY MAINTENEUR	INRA, Dijon	France	Unknown	Vicia faba var. minor			Yes	3
TSEHSI TAPAI	Unknown	Taiwan	Traditional landrace	Vicia faba var. major			Yes	4
UCHUCULU	USDA, ARS, Western Regional Plant Introduction Station, Washington State University, Pullman	Bolivia	Traditional landrace	Vicia faba var. equina			Yes	3
ULADOVSKIE FIOLETOVYE	Zentralinstitut fuer Genetik und Kulturpflanzenforschung der Akademie der Wissenschaften der DDR, Gatersleben	Ukraine	Traditional landrace	Vicia faba var. equina			Yes	6
UN BC 1	Istituto di Genetica Vegetale, Bari	Sweden	Unknown	Vicia faba var. minor			Yes	3+2+6
Unknown TOPLESS	Plant Breeding International, Cambridge	United Kingdom	Inbred	Vicia faba var. equina			Yes	3
V 0121	Sweedish Seed Association Svalöf	Sweden	Unknown	Vicia faba L.			Yes	Unknown
V 02/05	JIC	United Kingdom	Inbred	Vicia faba var. major			No	8
V39	INRA, Rennes	France	Inbred	Vicia faba var. equina			Yes	3+2
V439/71	Zentralinstitut fuer Genetik und Kulturpflanzenforschung der Akademie der Wissenschaften der DDR, Gatersleben	Ethiopia	Traditional landrace	Vicia faba var. minor			Yes	3
V443/71	Zentralinstitut fuer Genetik und Kulturpflanzenforschung der Akademie der Wissenschaften der DDR, Gatersleben	Ethiopia	Traditional landrace	Vicia faba var. minor			Yes	3
V486/71	Zentralinstitut fuer Genetik und Kulturpflanzenforschung der Akademie der Wissenschaften der DDR, Gatersleben	Ethiopia	Traditional landrace	Vicia faba var. minor			Yes	3
VALERIA	Saatzucht Gleisdorf Ges.mbH	Austria	Adv./Improved cultivar	Vicia faba L.			No	Unknown
VALTESSINSKE	IHAR, Research Centre at Radzików, PL 05-870 Błonie	Poland	Adv./Improved cultivar	Vicia faba var. equina			Yes	3
VARAMIN 112	Faculty of agronomy of Karadj, Iran	Iran	Traditional landrace	Vicia faba var. major			Yes	3
VARAMIN 112A	Faculty of agronomy of Karadj, Iran	Iran	Traditional landrace	Vicia faba var. major			Yes	3
VARAMIN 119	Faculty of agronomy of Karadj, Iran	Iran	Traditional landrace	Vicia faba var. major			Yes	2+3
VELMA	USDA, ARS, Western Regional Plant Introduction Station, Washington State University, Pullman	Iran	Traditional landrace	Vicia faba var. major			Yes	3
VERDE DE CUZCO	Prospection Mr G. DUC, INRA DIJON	Peru	Traditional landrace	Vicia faba var. major			Yes	4
VERDE ANTA	Universidad Nacional Agraria La Molina, Peru	Peru	Traditional landrace	Vicia faba var. major			Yes	4
VERDE CLARO DE AYAVIRI	INRA, Dijon	Peru	Traditional landrace	Vicia faba var. major			Yes	4
VERDE CLARO DE PUNO	INRA, Dijon	Peru	Traditional landrace	Vicia faba var. major			Yes	4+5
VERDE CLARO DE URUBAMBA	INRA, Dijon	Peru	Traditional landrace	Vicia faba var. major			Yes	3
VERDE DE AUTA	INRA, Dijon	Peru	Traditional landrace	Vicia faba var. major			Yes	4
VERDE DE AYACUCHO	INRA, Dijon	Peru	Traditional landrace	Vicia faba var. major			Yes	4
VERDE DE LIMA	INRA, Dijon	Peru	Traditional landrace	Vicia faba var. major			Yes	3 concentrq brun
VERDES DE CADIZ	Embassy of France in Portugal	Spain	Traditional landrace	Vicia faba var. minor			Yes	3
VF171	ETSIAM-Universidad de Córdoba	India	Traditional cultivar	Vicia faba L.			Yes	Unknown
VF207	ETSIAM-Universidad de Córdoba	Spain	Inbred	Vicia faba var. major			Yes	3
VF27	Institute for Sustainable Agriculture, CSIC	Ethiopia	Traditional landrace	Vicia faba subsp. paucijuga			Yes	1
VF6	Institute for Sustainable Agriculture, CSIC	Spain	Inbred	Vicia faba var. equina			Yes	3
VF61	ETSIAM-Universidad de Córdoba	Spain	Inbred	Vicia faba var. minor			Yes	6
VFM 41	ETSIAM-Universidad de Córdoba	Peru	Traditional landrace	Vicia faba var. major			Yes	5
VFM 44	ETSIAM-Universidad de Córdoba	Peru	Inbred	Vicia faba var. equina			Yes	6
VICA	Unknown	Unknown	Traditional cultivar	Vicia faba var. major			Yes	3
VICTOR	Plant Breeding International, Cambridge	Netherlands	Adv./Improved cultivar	Vicia faba var. major			Yes	3
VICTOR	Cebeco Seed Innovations Ltd	Netherlands	Unknown	Vicia faba L.			Yes	Unknown
VICTORIA	GAE Recherche	France	Adv./Improved cultivar	Vicia faba var. minor			No	8
VINTO	Istituto di Genetica Vegetale, Bari	Bolivia	Traditional landrace	Vicia faba var. major			Yes	3
VIOLETTA DI POLICORO	Istituto di Genetica Vegetale, Bari	Italy	Traditional cultivar	Vicia faba var. major			Yes	6
VT1.SYN1	INRA, Rennes	France	Synthetic	Vicia faba var. major			Yes	3
VT10.SYN1	INRA, Rennes	France	Synthetic	Vicia faba var. major			Yes	3+4
VULCAIN	SERASEM	France	Adv./Improved cultivar	Vicia faba var. major			Yes	3
WB65 0T1 ECLAIR	ECLAIR	France	NIL	Vicia faba L.			No	Unknown
WB65 T ECLAIR	ECLAIR	France	NIL	Vicia faba L.			Yes	Unknown
WBD.MC64.15	INRA, Rennes	France	Inbred	Vicia faba var. major			Yes	3
WBR.MC57.62	INRA, Rennes	France	Inbred	Vicia faba var. equina			Yes	3
WCB 220.5.5.6	Plant Breeding International, Cambridge	United Kingdom	Inbred	Vicia faba var. equina			Yes	3
WEBO	Plant Breeding International, Cambridge	Germany	Adv./Improved cultivar	Vicia faba var. equina			Yes	3
WESTNUJE	N.I. Vavilov Research Institute, VIR, St Petersbourg	Tajikistan	Traditional landrace	Vicia faba L.			Yes	3+2
WESTON	JIC	United Kingdom	Unknown	Vicia faba var. major			No	8
WFT	Plant Breeding International, Cambridge	United Kingdom	Inbred	Vicia faba var. minor			No	8
WHITE FLOW VIENNE	Unknown	Austria	Unknown	Vicia faba L.			No	Unknown
WIERBOON	ICARDA	Netherlands	Adv./Improved cultivar	Vicia faba var. equina			Unknown	Unknown
WIESELBURGER KLEINKOERNIGE	Unknown	Netherlands	Adv./Improved cultivar	Vicia faba var. minor			Yes	3
WIESELBURGER KLEINKOERNIGE	Vyzkumny Ustav Technickych Plodin a Luskovin, Sumperk-Temenice	Austria	Traditional landrace	Vicia faba var. equina			Yes	3
WIKA	JIC	United Kingdom	Adv./Improved cultivar	Vicia faba var. major			Yes	3
WINDSOR (GREEN)	JIC	United Kingdom	Adv./Improved cultivar	Vicia faba var. major			Yes	4
WINTER ACKERBONHEN	Hans George Lembke, Hohenlieth	Germany	Traditional cultivar	Vicia faba var. equina			Yes	3
WIZARD	EUFABA	United Kingdom	Adv./Improved cultivar	Vicia faba var. major			Yes	3
WRB-1	ICARDA	United Kingdom	Inbred	Vicia faba var. major			No	8+9
WRB-2	ICARDA	United Kingdom	Inbred	Vicia faba var. major			No	9
WRB-3	ICARDA	United Kingdom	Inbred	Vicia faba var. major			No	9
WUCHANG	CAAS, Beijing	China	Traditional landrace	Vicia faba var. equina			Yes	4
WWS	Plant Breeding International, Cambridge	Spain	Inbred	Vicia faba var. major			No	8+4
XIAOGAN 1	CAAS, Beijing	China	Traditional landrace	Vicia faba var. equina			Yes	2+4
XIAOGAN 2	CAAS, Beijing	China	Traditional landrace	Vicia faba var. equina			Yes	3+4
XIBEI 1	CAAS, Beijing	China	Traditional landrace	Vicia faba var. major			Yes	3
XIZANG DOU	CAAS, Beijing	China	Traditional cultivar	Vicia faba L.			Unknown	Unknown
YAMATO WASE SORAMANE	Unknown	Japan	Traditional landrace	Vicia faba var. major			Yes	4
YAVNCH	Volcani Institute Beit Dagan	Israel	Traditional landrace	Vicia faba var. major			Yes	3
YEMEN.95.10	INRA, Rennes	Yemen	Inbred	Vicia faba var. major			Yes	3
YENIKOV	USDA, ARS, Western Regional Plant Introduction Station, Washington State University, Pullman	Turkey	Traditional cultivar	Vicia faba var. major			Yes	3
YUANZHONG N°5 H1193	CAAS, Beijing	China	Traditional landrace	Vicia faba var. equina			Yes	4+2
YUEFANGDOU H2557	CAAS, Beijing	China	Traditional landrace	Vicia faba var. equina			Yes	4+3
YURAQ HABAS	USDA, ARS, Western Regional Plant Introduction Station, Washington State University, Pullman	Peru	Traditional cultivar	Vicia faba var. major			Yes	2
Z101	INRA Rennes	France	Inbred	Vicia faba var. major			Yes	3
ZBOROVICZKIJ	Institute for Agrobotany Tapioszele, Hungary	Hungary	Traditional landrace	Vicia faba var. equina			Yes	3
ZT2 RESISTANT FUS WINKLER A	Saatzucht Gleisdorf Ges.mbH	Austria	Inbred	Vicia faba var. minor			No	9+8
ZT2 RESISTANT FUS WINKLER B	Saatzucht Gleisdorf Ges.mbH	Austria	Inbred	Vicia faba var. minor			No	9
